# Supplementary material for: Clinical utility of hepatitis C virus core antigen (HCVcAg) assay to identify active HCV infection in hemodialysis and renal transplant patients
Source: PLoS One. 2021 Apr 22;16(4):e0250263. doi: 10.1371/journal.pone.0250263 (PMC8061997; doi:10.1371/journal.pone.0250263)
Supplement: S1 File — (XLSX) [file pone.0250263.s001.xlsx]

## Sheet: Overall data for analysis
Patient ID	Sample ID	Age	Sex	State	HCV Ab (S/CO)	HCV RNA (log IU/mL)	HCVcAg log fmol/L	Sr Cr in mg/dL at the time of blood collection	eGFRa at the time of blood collection	Baseline Sr Cr in mg/dL (before dialysis)	Baseline eGFR (before dialysis)	HD/CKD/Transplant	GT	HCV+HBV or HCV+HIV	Liver disease	ALT	AST
1	1a	52	F	JD	9.85	0	0	12.82	3	12.82	3	HD CKDG5 PT	NA			67	36
2	2a	49	M	WB	12.45	6.4	3.5	1.12	74	NA	NA	Post RT 26.5.92	NA			66	58
2	2b	49	M	WB	13.98	0	0	1.16	71	NA	NA	Post RT 26.5.92	NA			21	20
3	3a	24	M	BD	9.63	4.9	1.3	10.92	6	12.8	5	HD CKDG5 PT	3			140	69
4	4a	34	M	OSA	11.6	4	1.3	13.71	4	17.45	3	HD CKDG5 PT	NA			102	70
4	4b	35	M	OSA	6.03	0	0	13.58	4	14.62	4	HD CKDG5 PT	NA			7	5
5	5a	44	M	JD	0	5.3	2.7	7.43	9	NA	NA	HD (Post RT 26.2.02 failed)	1			36	40
5	5b	45	M	JD	0	7.46	4.3	0.94	92	NA	NA	Post RT 13.11.13	1			335	284
5	5c	49	M	JD	10.76	0	0	1.59	49	NA	NA	Post RT 13.11.13	1			14	23
6	6a	36	M	BD	12.27	1.11	0	5.61	12	11.5	5	HD CKDG5 PT	NA	HCV+HBV		11	15
7	7a	37	M	TN	0	0	0	14.57	4	14.57	4	HD CKDG5 PT	1			24	19
7	7b	37	M	TN	4.07	3.5	1.7	3.32	22	14.57	4	HD CKDG5 PT	1			36	28
8	8a	27	F	WB	6.15	3.6	3	15.88	2	21.6	2	HD CKDG5 PT	3			12	21
9	9a	25	M	BD	0	5.8	3.2	9.9	7	12.8	5	HD CKDG5 PT	1	HCV+HBV	Fibrosis	44	27
9	9b	25	M	BD	14.22	0	0	8.6	8	12.8	5	HD CKDG5 PT	1	HCV+HBV	Fibrosis	NA	NA
9	9c	25	M	BD	12.79	0	0	10.14	7	12.8	5	HD CKDG5 PT	1	HCV+HBV	Fibrosis	15	18
10	10a	59	M	WB	12.68	0	0	1.17	68	NA	NA	HD in 2007	1		Cirrhosis	19	28
11	11a	52	M	CTK	12.57	5.82	2.89	11.97	5	11.97	5	HD CKDG5 PT	NA			24	24
11	11b	52	M	CTK	12.76	0	0	10.02	6	11.97	5	HD CKDG5 PT	NA			12	NA
12	12a	28	M	MLA	7.16	0	0	1.97	43	NA	NA	Post RT 6.9.11	1			12	16
13	13a	51	M	JD	11.08	4.99	2.74	4.44	15	6.06	10	HD CKDG5	NA			22	43
14	14a	29	M	WB	10.19	6.2	3.7	11.86	5	10.27	6	HD CKDG5 PT	NA			10	24
15	15a	35	M	BD	0	5	2.1	1.13	78	NA	NA	Post RT 2006	3			61	106
16	16a	56	M	AP	13.32	6.1	3.4	1.28	75	NA	NA	Post RT 01.04.84	1			29	33
16	16b	57	M	AP	15.73	0	0	1.28	75	NA	NA	Post RT 01.04.84	1			13	23
17	17a	32	M	JD	0	0	0	14.05	4	18.92	3	HD CKDG5 PT	4			18	20
17	17b	32	M	JD	0	4.99	2.61	14.21	4	18.92	3	HD CKDG5 PT	4			33	16
18	18a	53	M	AP	0	0	0	12.9	4	12.9	4	HD CKDG5 PT	NA			5	9
18	18b	54	M	AP	15.4	3.2	0.45	7.68	8	12.9	4	HD CKDG5 PT	NA			30	25
19	19a	52	M	BR	7.89	6.3	3.5	11.22	5	11.22	5	HD CKDG5 PT	1			149	112
19	19b	53	M	BR	9.4	0	0	10.54	5	11.22	5	HD CKDG5 PT	1			7	15
20	20a	21	M	SKM	1.17	6	2.9	11.71	6	11.71	6	HD CKDG5 PT	3			131	52
20	20b	22	M	SKM	5.99	0	0	6.6	11	11.71	6	HD CKDG5 PT	3			24	25
21	21a	53	M	OSA	9.95	4.8	0.74	6.26	10	8.1	7	HD CKDG5	NA			326	146
21	21b	54	M	OSA	12.58	0	0	8.1	7	8.1	7	HD CKDG5	NA			10	21
22	22a	22	M	JD	0	5.8	2.7	12.89	5	12.89	5	HD CKDG5	3			30	38
22	22b	22	M	JD	0	6.41	3.42	12.89	5	12.89	5	HD CKDG5	3			832	402
22	22c	24	M	JD	0	7.2	4.3	11.43	6	12.89	5	HD CKDG5	3			94	40
23	23a	39	M	JD	0	7.67	4.3	2.97	25	NA	NA	Post RT 2008	NA			128	119
24	24a	32	M	BD	13.55	5.7	2.8	1.18	76	NA	NA	Post RT 10.8.16	NA			31	27
24	24b	32	M	BD	13.08	0	0	1.15	78	NA	NA	Post RT 10.8.16	NA			14	20
25	25a	36	M	AP	0	0	0	1.24	70	NA	NA	Post RT 22.6.12	3			13	20
26	26a	41	M	ACP	0	5.8	2.5	14.63	4	14.63	4	HD CKDG5 PT	3			10	16
26	26b	41	M	ACP	8.69	5.92	1.12	5.73	12	14.63	4	HD CKDG5 PT	3			183	151
26	26c	42	M	ACP	11.87	1.04	0	1.11	77	NA	NA	Post RT 08.03.16	3			22	30
26	26d	42	M	ACP	8.04	0	0	1.01	86	NA	NA	Post RT 08.03.16	3			22	31
27	27a	66	F	TN	13	5.7	3	1.04	56	NA	NA	Post RT 21.10.98	1			14	31
28	28a	45	F	WB	13.14	5.1	2.2	3.3	16	3.3	16	HD CKDG5	3			87	141
29	29a	72	M	TN	15.93	5.1	2.5	1.28	59	7.6	7	HD CKDG5	1		DCLD	52	83
29	29b	73	M	TN	14.69	0	0.61	1.19	64	7.6	7	HD CKDG5	1		DCLD	9	21
30	30a	47	M	TN	15.17	4.64	2.37	14.21	4	14.7	4	HD CKDG5 PT	1			NA	NA
30	30b	49	M	TN	14.91	4.7	2.1	12.46	5	14.7	4	HD CKDG5 PT	1			11	15
30	30c	49	M	TN	14.26	1.6	0	11.68	5	14.7	4	HD CKDG5 PT	1			9	13
30	30d	49	M	TN	13.73	5.1	2.4	11.18	5	14.7	4	HD CKDG5 PT	1			21	20
31	31a	52	M	AP	14.77	3.77	1.15	11.01	5	11.01	5	HD CKDG5	NA			66	29
32	32a	18	F	KNA	11.55	1.65	0	6.94	8	6.94	8	HD CKDG5 PT	NA			103	14
32	32b	18	F	KNA	12.45	2.5	0	5.18	12	6.94	8	HD CKDG5 PT	NA			14	18
33	33a	37	M	BD	12.44	0	0	0.9	101	NA	NA	Post RT 26.5.16	3	HCV+HBV		16	13
33	33b	39	M	BD	10.98	0	0	0.86	109	NA	NA	Post RT 26.5.16	3	HCV+HBV		27	23
34	34a	42	M	BD	9.73	4.1	2.2	9.63	6	10.7	6	HD CKDG5 PT	NA			456	298
35	35a	51	M	AP	14.39	6.5	3.3	0.96	88	NA	NA	Post RT 2002	3			38	73
35	35b	52	M	AP	13.75	0	0	0.85	101	NA	NA	Post RT 2002	3			12	24
35	35c	53	M	AP	12	0	0	1.09	75	NA	NA	Post RT 2002	3			19	24
35	35d	54	M	AP	11.62	0	0	1.34	65	NA	NA	Post RT 2002	3			18	20
36	36a	50	M	AP	13.09	6.4	3	4.8	13	4.8	13	HD CKDG5	3			72	47
36	36b	56	M	AP	6.88	0	0	1.29	61	5	13	HD CKDG5	3			15	20
37	37a	63	M	KLA	12.83	7	3.9	3.53	19	NA	NA	Post RT 11.11.03	4	HCV+HBV		22	53
38	38a	37	M	BD	8.66	3.79	0	9.64	7	11.93	5	HD CKDG5 PT	NA			34	19
38	38b	37	M	BD	9.71	3.5	0.8	3.41	22	11.93	5	HD CKDG5 PT	NA			56	38
38	38c	37	M	BD	7.91	7.5	4.3	1.56	53	NA	NA	Post RT 8.6.16	NA			74	32
38	38d	37	M	BD	8.26	1.04	0	1.37	62	NA	NA	Post RT 8.6.16	NA			16	18
38	38e	38	M	BD	4.27	0	0	1.4	60	NA	NA	Post RT 8.6.16	NA			21	23
39	39a	21	M	TN	15.73	4.98	2.4	9.33	8	10.47	7	HD CKDG5	NA			99	188
40	40a	27	M	BD	16.41	6.9	3.6	0.85	115	NA	NA	Post RT Feb 2007	1			64	69
40	40b	30	M	BD	14.2	0	0	1.09	84	NA	NA	Post RT Feb 2007	1			49	59
41	41a	25	M	BR	13.47	5.9	3.3	13.12	5	13.12	5	HD (Post RT 2013 Failed)	1			60	36
42	42a	26	M	BD	10.74	4.1	1.2	11.06	6	17.61	4	HD CKDG5 PT	1			92	62
43	43a	43	M	MZM	14.38	4.79	0.33	3.67	19	3.67	19	CKDG4	NA	IV drug user		42	33
44	44a	68	M	OSA	2.16	6.38	4.24	9.88	6	9.88	6	HD CKDG5 PT	NA			107	112
45	45a	21	F	WB	0	6.17	3.53	5.58	10	7.02	8	HD CKDG5 PT	1			16	36
45	45b	21	F	WB	0	2.61	0	6.6	8	7.02	8	HD CKDG5 PT	1			63	NA
45	45c	21	F	WB	0	1.23	0	5.28	11	7.02	8	HD CKDG5 PT	1			93	NA
45	45d	22	F	WB	0	6.8	3.4	0.83	91	NA	NA	Post RT 11.3.15	1			50	29
46	46a	72	M	AP	5.84	5.4	3	3.96	16	3.76	17	HD CKDG5	3			63	708
47	47a	60	M	BD	12.92	6.7	3.4	12	5	12	5	HD CKDG5	NA			211	136
48	48a	49	M	WB	9.32	5.7	2.5	1.58	50	NA	NA	Post RT 11.01.2001	3			120	66
48	48b	50	M	WB	6.24	0	0	1.46	54	NA	NA	Post RT 11.01.2001	3			38	30
49	49a	41	M	JD	0	0	0	13.04	5	13.04	5	HD CKDG5 PT	NA			48	28
49	49b	41	M	JD	7.73	7.04	4.3	10.4	6	13.04	5	HD CKDG5 PT	NA			71	43
49	49c	41	M	JD	9.4	0	0	9.12	7	13.04	5	HD CKDG5 PT	NA			38	26
50	50a	47	F	ASM	14.77	6.6	3.7	0.87	74	NA	NA	Post RT 3.11.04	NA	HCV+HBV		134	144
50	50b	51	F	ASM	8.62	0	0	0.64	5	NA	NA	Post RT 3.11.04	NA	HCV+HBV		11	14
51	51a	74	F	TN	14.89	5.5	2.8	6.49	7	6.49	7	HD CKDG5	NA			158	100
52	52a	33	M	MZM	12.69	7	3.2	3.3	22	3.3	22	CKDG4	3	IV drug user		53	38
53	53a	45	M	MZM	7.24	6.61	3.66	9.77	6	13.27	4	HD CKDG5	NA	HCV+HIV		58	44
53	53b	45	M	MZM	8.12	0	0	11.91	5	13.27	4	HD CKDG5	NA	HCV+HIV		16	20
54	54a	30	F	JD	11.97	4.1	1.6	9.25	4	8.9	6	HD CKDG5 PT	1			76	82
54	54b	30	F	JD	14.63	6.9	4	3.9	14	NA	NA	Post RT 22.6.17	1			19	24
54	54c	30	F	JD	13.85	1.04	0	1.08	63	NA	NA	Post RT 22.6.17	1			13	22
54	54d	31	F	JD	11.01	0	0	1.1	63	NA	NA	Post RT 22.6.17	1			11	13
55	55a	23	M	WB	13.38	5.4	1.7	3.94	20	4.22	19	HD CKDG5	3			23	31
56	56a	24	F	ACP	10.34	3.07	0	11.18	4	13.06	5	HD CKDG5 PT	3	HCV+HBV		231	191
57	57a	45	F	TN	8.34	6.3	2.5	2.43	23	NA	NA	Post RT 28.10.03	1		DCLD	23	49
58	58a	56	M	TN	8.63	0	0	2.2	33	NA	NA	Post RT 20.1.06	NA		NAFLD	22	29
59	59a	30	M	BD	6.95	0	0	2.8	28	2.8	28	CKDG4	NA			22	23
60	60a	59	M	TN	13.27	4.63	0.98	2.81	25	4.75	13	HD CKDG4	3			42	50
61	61a	27	M	BR	0	4.6	1.2	1.07	88	NA	NA	Post RT 27.01.05	3			48	36
61	61b	29	M	BR	6.65	3.5	0.87	1.51	58	NA	NA	Post RT 27.01.05	3			39	38
62	62a	45	M	AP	12.28	5.68	2.12	4.93	14	5.7	12	CKDG5	NA			95	49
63	63a	63	F	WB	7.8	0	0	9.77	4	12.78	3	HD CKDG5	NA			16	14
64	64a	51	M	BTN	15.01	5.7	2.9	1.76	44	NA	NA	Post RT 19.12.99	1	HCV+HBV		24	22
64	64b	53	M	BTN	11.28	0	0	2.12	35	NA	NA	Post RT 19.12.99	1	HCV+HBV		9	15
65	65a	45	M	NLD	10.72	5.8	2.6	10.27	6	11.21	4	HD CKDG5 PT	3	HCV+HIV		6	44
66	66a	47	M	KLA	4.52	6.38	3.37	2.57	29	NA	NA	Post RT 4.5.05	1		Cirrhosis	121	93
66	66b	48	M	KLA	6.27	0	0	1.96	39	NA	NA	Post RT 4.5.05	1		Cirrhosis	66	70
67	67a	30	M	ASM	9.71	0	0	1.3	69	NA	NA	Post RT 8.5.14	3			NA	NA
68	68a	29	F	BD	0	5.3	2.3	4.66	12	12.66	4	HD CKDG5 PT	1			102	33
69	69a	34	M	JD	0	5.8	3.1	15.78	4	10.57	6	HD CKDG5 PT	3			46	64
69	69b	34	M	JD	0	5.14	2.46	4.67	15	NA	NA	Post RT 26.4.17	3			32	39
69	69c	34	M	JD	0	5.4	2.4	0.86	108	NA	NA	Post RT 26.4.17	3			39	36
69	69d	34	M	JD	0	0	0	1.17	76	NA	NA	Post RT 26.4.17	3			8	25
70	70a	43	M	WB	3.77	6.1	1.2	1.6	50	NA	NA	Post RT 2014	NA			43	29
71	71a	34	M	BD	6.82	4.39	1.84	13.5	5	13.5	5	HD CKDG5 PT	NA			31	25
72	72a	53	M	TN	9.83	3.7	1.6	10.5	6	13.21	4	HD CKDG5	NA			NA	NA
73	73a	57	M	BD	9.81	6.2	2.6	1.97	37	NA	NA	Post RT 27.9.05	3			7	19
74	74a	42	M	BD	12.05	4.9	1.7	10.42	6	10.42	6	HD CKDG5	NA			45	33
75	75a	20	M	BR	12.09	3.39	0	12	6	12	6	HD CKDG5 PT	1		Portal fibrosis	111	58
75	75b	21	M	BR	11.58	3.9	0.69	9.09	8	12	6	HD CKDG5 PT	1		Portal fibrosis	73	47
75	75c	21	M	BR	13.97	5.2	2.5	11.62	6	12	6	HD CKDG5 PT	1		Portal fibrosis	25	16
75	75d	21	M	BR	14.02	0	0	4.56	17	12	6	HD CKDG5 PT	1		Portal fibrosis	7	6
75	75e	21	M	BR	13.97	0	0	12.89	5	12	6	HD CKDG5 PT	1		Portal fibrosis	11	10
75	75f	22	M	BR	13.88	0	0	15.08	4	12	6	HD CKDG5 PT	1		Portal fibrosis	10	15
75	75g	22	M	BR	13.82	0	0	13.24	5	12	6	HD CKDG5 PT	1		Portal fibrosis	10	8
75	75h	22	M	BR	13.62	0	0	14.76	4	12	6	HD CKDG5 PT	1		Portal fibrosis	NA	NA
75	75i	23	M	BR	11.13	3.38	0.72	1.07	91	NA	NA	Post RT 26.11.19	1		Portal fibrosis	58	23
76	76a	69	M	TN	6.96	6.3	3.5	7.85	5	10.4	5	HD CKDG5	NA			NA	NA
77	77a	29	F	WB	14.6	6.4	3.3	7.17	7	14.94	3	HD CKDG5	NA			54	85
78	78a	19	F	KLA	0	5.9	2.9	7.21	8	13.2	4	HD CKDG5	1			29	45
78	78a	20	F	KLA	5.13	1.39	0	1.9	36	NA	NA	Post RT 16.5.17	1			20	27
78	78b	20	F	KLA	3.99	4.1	0	0.88	87	NA	NA	Post RT 16.5.17	1			90	62
78	78c	20	F	KLA	2.81	3.9	0	1.08	69	NA	NA	Post RT 16.5.17	1			29	21
78	78d	20	F	KLA	1.01	0	0	1	75	NA	NA	Post RT 16.5.17	1			NA	NA
79	79a	34	F	BD	8.77	1.17	0	9.46	5	8.74	6	HD CKDG5	NA			30	29
80	80a	60	M	KLA	10.88	5.7	3.4	5.28	12	NA	NA	Post RT 1.6.12	NA			39	52
81	81a	19	F	SKM	12.63	4.5	1.8	8.58	6	19.8	2	HD CKDG5 PT	1			28	34
81	81b	20	F	SKM	14.51	0	0	1.83	37	NA	NA	Post RT 21.2.18	1			10	17
81	81c	20	F	SKM	14.61	0	0	0.72	110	NA	NA	Post RT 21.2.18	1			31	66
81	81d	20	F	SKM	13.8	0	0	0.76	103	NA	NA	Post RT 21.2.18	1			6	19
81	81e	20	F	SKM	11.9	0	0	0.88	87	NA	NA	Post RT 21.2.18	1			14	18
82	82a	49	M	MP	4.49	6.25	3.61	8.72	7	9.03	7	HD CKDG5	NA			18	39
83	83a	33	M	TN	12.95	6.2	3.6	4.2	17	NA	NA	Post RT 2002	3	HCV+HBV		52	42
84	84a	31	F	BD	0	7.5	3.5	6.19	8	10.15	5	HD CKDG5 PT	1			850	619
84	84b	31	F	BD	0	1.07	0	5.5	10	10.15	5	HD CKDG5 PT	1			87	73
85	85a	41	F	BD	11.86	4.82	1.37	3	18	3	18	CKDG4	NA			35	28
86	86a	25	M	CTK	0	6.23	3.61	9.4	7	NA	NA	Post RT 28.10.14	4			71	40
86	86b	25	M	CTK	0	5.91	2.39	9.39	7	NA	NA	Post RT 28.10.14	4			23	54
86	86c	25	M	CTK	0	5.6	3.1	8.11	9	NA	NA	Post RT 28.10.14	4			41	47
86	86d	25	M	CTK	0	6.07	3.69	11.1	6	NA	NA	Post RT 28.10.14	4			52	42
86	86e	27	M	CTK	1.56	1.9	0	1.78	49	NA	NA	Post RT 28.10.14	4			58	29
86	86f	27	M	CTK	0	0	0	2.02	42	NA	NA	Post RT 28.10.14	4			NA	NA
86	86g	27	M	CTK	0	0	0	2.35	36	NA	NA	Post RT 28.10.14	4			292	40
87	87a	32	M	MZM	11.81	6.8	3.3	3.88	19	4	19	CKDG4	3			101	112
88	88a	47	M	BR	14.06	6.7	3.3	3.33	21	3.76	18	CKDG4	3			38	42
89	89a	18	F	TN	0	6.3	3.6	6.41	12	9.08	6	HD CKDG5 PT	1			27	58
89	89b	18	F	TN	10.28	0	0	0.94	82	NA	NA	Post RT 6.9.17	1			7	13
90	90a	18	M	JD	15.59	6.5	3.3	2.1	44	2.5	36	CKDG3B	1			NA	NA
90	90b	19	M	JD	12.51	0	0	2.2	41	2.5	36	CKDG3B	1			NA	NA
91	91a	34	M	BD	14.02	4.77	0.9	1.02	89	NA	NA	Post RT 21.11.06	3			55	59
91	91b	36	M	BD	12.36	5.3	2	1.33	65	NA	NA	Post RT 21.11.06	3			71	51
91	91c	36	M	BD	13.25	0	0	1.22	71	NA	NA	Post RT 21.11.06	3			30	28
92	92a	30	M	OSA	12.87	3.5	0.72	14.29	4	14.29	4	HD CKDG5	NA			45	37
93	93a	48	M	JD	0	5.8	3.2	9.54	6	12.71	5	HD CKDG5 PT	1			24	40
94	94a	36	M	AP	10.92	4.89	1.84	10.11	6	8.67	7	HD CKDG5 PT	1			93	33
95	95a	24	F	BD	12.19	5.1	1.9	7.21	7	6.71	8	HD CKDG5	3			75	44
95	95b	24	F	BD	12.96	2.02	0	4.95	11	4.95	11	HD CKDG5	3			75	48
95	95c	27	F	BD	6.33	0	0	4.24	13	NA	NA	Post RT 11.8.15	3			32	26
96	96a	42	M	BR	8.31	5.6	3.1	18.34	3	13.26	4	HD CKDG5	NA			575	NA
97	97a	33	M	BD	12.17	5.9	2.4	1.56	55	NA	NA	Post RT 18.10.06	1			61	33
98	98a	38	M	MPR	11.06	6.3	2.7	2.91	26	NA	NA	Post RT 27.2.01	1			36	12
98	98b	38	M	MPR	11.01	0	0	2.45	32	NA	NA	Post RT 27.2.01	1			NA	NA
98	98c	38	M	MPR	13.49	0	0	2.9	26	NA	NA	Post RT 27.2.01	1			31	25
98	98d	39	M	MPR	13	0	0	2.73	28	NA	NA	Post RT 27.2.01	1			19	18
98	98e	40	M	MPR	13.15	0	0	2.14	37	NA	NA	Post RT 27.2.01	1			21	19
99	99a	33	M	JD	0	1.2	0	1.02	89	NA	NA	Post RT 22.12.15	NA			111	26
100	100a	78	F	TN	7.19	0	0	6.41	7	6.3	7	HD CKDG5	NA			NA	NA
101	101a	31	M	BD	10.28	3.17	0	11.17	6	11.17	6	HD CKDG5 PT	1			30	25
101	101b	31	M	BD	6.77	5.8	2.6	1.45	60	NA	NA	Post RT 13.4.16	1			19	35
101	101c	31	M	BD	5.11	1.04	0	1.77	48	NA	NA	Post RT 13.4.16	1			38	36
101	101d	31	M	BD	2.96	0	0	1.59	54	NA	NA	Post RT 13.4.16	1			15	28
102	102a	44	M	CTK	15.58	5.2	2.5	2.1	37	2.8	26	CKDG4	1			15	23
102	102b	45	M	CTK	10.35	1.04	0	1.9	35	2.8	26	CKDG4	1			8	NA
102	102c	45	M	CTK	7.3	0	0	2.63	28	2.8	26	CKDG4	1			18	19
102	102d	45	M	CTK	5.35	0	0	4.35	16	2.8	26	CKDG4	1			27	26
103	103a	43	M	BR	0	7.5	3.8	8.6	7	8.6	7	HD CKDG5	1			43	52
104	104a	43	M	BD	0	0	0	11.3	5	14.9	4	HD CKDG5 PT	NA			12	12
105	105a	22	F	BTN	0	0	0	5.12	11	6.2	9	HD CKDG5 PT	NA			5	26
106	106a	20	F	BTN	0	0	0	9.42	6	9.42	6	HD CKDG5 PT	NA			28	11
107	107a	19	M	TN	0	0	0	6.57	12	8.84	8	HD CKDG5 PT	NA			9	7
108	108a	38	M	TN	0	0	0	1.59	52	NA	NA	Post RT 15.1.04	NA			51	56
109	109a	55	M	KLA	0	0	0	3.61	19	4.34	15	HD CKDG5	NA		HCC LT 14.2.19	40	80
110	110a	48	M	JD	0	0	0	14.89	4	14.89	4	HD CKDG5 PT	NA			14	19
111	111a	47	M	JD	0	0	0	10.49	6	10.49	6	HD CKDG5 PT	NA			13	10
112	112a	36	F	TN	0	0	0	8.64	6	11.44	4	HD CKDG5 PT	NA			12	11
113	113a	31	M	JD	0	0	0	8.98	7	20.07	3	HD CKDG5 PT	NA			NA	NA
114	114a	30	M	MZM	0	0	0	1.36	65	NA	NA	Post RT 20.6.18	NA			214	54
115	115a	30	F	MZM	0	0	0	6.72	8	NA	NA	Post RT 11.2.18	NA			8	14
116	116a	37	M	MGA	0	0	0	1.42	60	NA	NA	Post RT 4.4.18	NA			120	78
117	117a	42	M	BD	0	0	0	10.88	6	16.76	3	HD CKDG5 PT	NA			7	10
118	118a	45	M	TN	0	0	0	11.07	5	15.18	4	HD CKDG5	NA			5	5
119	119a	38	M	KNA	0	0	0	10.63	6	12.81	5	HD CKDG5 PT	NA			9	16
120	120a	18	M	TN	0	0	0	3.71	23	3.71	23	CKDG4	NA			NA	NA
121	121a	46	M	TN	0	0	0	16.05	3	14.75	4	HD CKDG5	NA			29	25
122	122a	33	M	TN	0	0	0	7.8	9	12.79	5	HD CKDG5 PT	NA			29	38
123	123a	27	M	BR	0	0	0	9.39	7	9.39	7	HD CKDG5	NA			14	16
124	124a	34	F	WB	0	0	0	4.86	11	8.31	6	HD CKDG5 PT	NA			8	14
125	125a	19	F	KLA	0	0	0	3.35	19	8.37	7	HD CKDG5 PT	NA			8	10
126	126a	18	F	ASM	1.19	0	0	2	34	2.01	34	CKD3B	NA			36	23
127	127a	36	M	BD	0	0	0	13.16	5	13.16	5	HD CKDG5 PT	NA			6	7
128	128a	35	M	BTN	0	0	0	16.24	4	16.24	4	HD CKDG5 PT	NA			11	8
129	129a	48	M	WB	0	0	0	1.43	56	4.8	14	HD CKDG5	NA			NA	NA
130	130a	27	F	BTN	0	0	0	7.34	7	10.81	6	HD CKDG5 PT	NA			23	16
131	131a	31	F	JD	0	0	0	8.64	6	9.31	6	HD CKDG5 PT	NA			25	21
132	132a	71	F	WB	0	0	0	2.5	20	4	12	HD CKDG5 PT	NA			10	18
133	133a	23	M	BR	0	0	0	6.49	11	6.49	11	HD CKDG5 PT	NA			34	27
134	134a	41	M	MLA	0	0	0	7.36	9	14.2	4	HD CKDG5 PT	NA			21	23
135	135a	44	M	AP	0	0	0	13.45	4	20.04	3	HD CKDG5 PT	NA			NA	NA
136	136a	36	M	MP	0	0	0	11.08	6	6.97	12	HD CKDG5 PT	NA			16	23
137	137a	22	M	CTK	0	0	0	12.39	5	13.25	5	HD CKDG5 PT	NA			9	13
138	138a	44	M	JD	0	0	0	12.67	5	14.5	4	HD CKDG5 PT	NA			26	26
139	139a	58	M	JD	0	0	0	7.33	8	7.98	7	HD CKDG5 PT	NA			20	28
140	140a	46	F	TN	0	0	0	5.85	8	8.02	6	HD CKDG5	NA			10	14
								5.12 (3.88-6.56) Median (95% CI)	12 (9-17) Median (95% CI)	11.44 (10.4-12) Median (95% CI)	6 (5-6) Median (95% CI)
								Sr Cr	Serum creatinine
								eGFR	Estimated glomerular filtration rate
								MDRD	Modified diet in renal disease
								eGFR by MDRD equation	186 ×(Sr Cr/88.4)-1.154×(age)-0.203×(0.742 if female)×(1.210 if black)
								eGFR in units	ml/min/1.73/m²
								HD	Hemodialysis
								GT	Genotype
								CKDG5	Chronic kidney disease grade 5
								CKDG4	CKDG4: Chronic kidney disease grade 4
								PT	Pre renal transplant
								Post RT	Post renal transplant
								NA	Not available
								ALT	Alanine transaminase in U/L
								AST	Aspartate transaminase in U/L
								HCC	Hepatocellular carcinoma
								LT	Liver transplant
								DCLD	Decompensated chronic liver disease
									Samples of hemodialysis patients
									Samples of post renal transplant patients
									Samples of hemodialysis followed by renal transplant patients
									Samples of CKDG4 patients (not on dialysis)

## Sheet: RNA+
Patient ID	Sample ID	Age	Sex	State	Date	HCV Ab (S/CO)	HCV RNA (log IU/mL)	HCVcAg log fmol/L	Sr Cr in mg/dL at the time of blood collection	eGFRa at the time of blood collection	Baseline Sr Cr (before dialysis)	Baseline eGFR (before dialysis)	HD/CKD/Transplant	GT	HCV+HBV or HCV+HIV	Liver	ALT	AST
2	2a	49	M	WB	3.3.18	12.45	6.4	3.5	1.12	74	NA	NA	Post RT 26.5.92	NA			66	58
3	3a	24	M	BD	8.9.14	9.63	4.9	1.3	10.92	6	12.8	5	HD CKDG5 PT	3			140	69
4	4a	34	M	OSA	22.4.15	11.6	4	1.3	13.71	4	17.45	3	HD CKDG5 PT	NA			102	70
5	5a	44	M	JD	31.8.13	0	5.3	2.7	7.43	9	NA	NA	HD (Post RT 26.2.02 failed)	1			36	40
5	5b	45	M	JD	2.1.14	0	7.46	4.3	0.94	92	NA	NA	Post RT 13.11.13	1			335	284
6	6a	36	M	BD	17.1.20	12.27	1.11	0	5.61	12	11.5	5	HD CKDG5 PT	NA	HCV+HBV		11	15
7	7b	37	M	TN	3.9.18	4.07	3.5	1.7	3.32	22	14.57	4	HD CKDG5 PT	1			36	28
8	8a	27	F	WB	14.12.12	6.15	3.6	3	15.88	2	21.6	2	HD CKDG5 PT	3			12	21
9	9a	25	M	BD	27.2.18	0	5.8	3.2	9.9	7	12.8	5	HD CKDG5 PT	1	HCV+HBV	Fibrosis	44	27
11	11a	52	M	CTK	19.11.19	12.57	5.82	2.89	11.97	5	11.97	5	HD CKDG5 PT	NA			24	24
13	13a	51	M	JD	11.4.18	11.08	4.99	2.74	4.44	15	6.06	10	HD CKDG5	NA			22	43
14	14a	29	M	WB	29.8.18	10.19	6.2	3.7	11.86	5	10.27	6	HD CKDG5 PT	NA			10	24
15	15a	35	M	BD	5.5.15	0	5	2.1	1.13	78	NA	NA	Post RT 2006	3			61	106
16	16a	56	M	AP	28.9.16	13.32	6.1	3.4	1.28	75	NA	NA	Post RT 01.04.84	1			29	33
17	17b	32	M	JD	31.12.18	0	4.99	2.61	14.21	4	18.92	3	HD CKDG5 PT	4			33	16
18	18b	54	M	AP	5.2.20	15.4	3.2	0.45	7.68	8	12.9	4	HD CKDG5 PT	NA			30	25
19	19a	52	M	BR	21.9.17	7.89	6.3	3.5	11.22	5	11.22	5	HD CKDG5 PT	1			149	112
20	20a	21	M	SKM	25.6.15	1.17	6	2.9	11.71	6	11.71	6	HD CKDG5 PT	3			131	52
21	21a	53	M	OSA	7.11.18	9.95	4.8	0.74	6.26	10	8.1	7	HD CKDG5	NA			326	146
22	22a	22	M	JD	8.6.16	0	5.8	2.7	12.89	5	12.89	5	HD CKDG5	3			30	38
22	22b	22	M	JD	28.11.16	0	6.41	3.42	12.89	5	12.89	5	HD CKDG5	3			832	402
22	22c	24	M	JD	2.4.18	0	7.2	4.3	11.43	6	12.89	5	HD CKDG5	3			94	40
23	23a	39	M	JD	8.10.15	0	7.67	4.3	2.97	25	NA	NA	Post RT 2008	NA			128	119
24	24a	32	M	BD	30.3.17	13.55	5.7	2.8	1.18	76	NA	NA	Post RT 10.8.16	NA			31	27
26	26a	41	M	ACP	20.8.15	0	5.8	2.5	14.63	4	14.63	4	HD CKDG5 PT	3			10	16
26	26b	41	M	ACP	19.10.15	8.69	5.92	1.12	5.73	12	14.63	4	HD CKDG5 PT	3			183	151
26	26c	42	M	ACP	10.6.16	11.87	1.04	0	1.11	77	NA	NA	Post RT 08.03.16	3			22	30
27	27a	66	F	TN	4.4.18	13	5.7	3	1.04	56	NA	NA	Post RT 21.10.98	1			14	31
28	28a	45	F	WB	17.7.18	13.14	5.1	2.2	3.3	16	3.3	16	HD CKDG5	3			87	141
29	29a	72	M	TN	18.8.15	15.93	5.1	2.5	1.28	59	7.6	7	HD CKDG5	1		DCLD	52	83
30	30a	47	M	TN	3.7.15	15.17	4.64	2.37	14.21	4	14.7	4	HD CKDG5 PT	1			NA	NA
30	30b	49	M	TN	26.6.17	14.91	4.7	2.1	12.46	5	14.7	4	HD CKDG5 PT	1			11	15
30	30c	49	M	TN	31.8.17	14.26	1.6	0	11.68	5	14.7	4	HD CKDG5 PT	1			9	13
30	30d	49	M	TN	6.10.17	13.73	5.1	2.4	11.18	5	14.7	4	HD CKDG5 PT	1			21	20
31	31a	52	M	AP	14.9.15	14.77	3.77	1.15	11.01	5	11.01	5	HD CKDG5	NA			66	29
32	32a	18	F	KNA	22.1.19	11.55	1.65	0	6.94	8	6.94	8	HD CKDG5 PT	NA			103	14
32	32b	18	F	KNA	7.3.19	12.45	2.5	0	5.18	12	6.94	8	HD CKDG5 PT	NA			14	18
34	34a	42	M	BD	23.7.18	9.73	4.1	2.2	9.63	6	10.7	6	HD CKDG5 PT	NA			456	298
35	35a	51	M	AP	9.9.15	14.39	6.5	3.3	0.96	88	NA	NA	Post RT 2002	3			38	73
36	36a	50	M	AP	9.10.12	13.09	6.4	3	4.8	13	4.8	13	HD CKDG5	3			72	47
37	37a	63	M	KLA	22.7.16	12.83	7	3.9	3.53	19	NA	NA	Post RT 11.11.03	4	HCV+HBV		22	53
38	38a	37	M	BD	20.2.16	8.66	3.79	0	9.64	7	11.93	5	HD CKDG5 PT	NA			34	19
38	38b	37	M	BD	6.6.16	9.71	3.5	0.8	3.41	22	11.93	5	HD CKDG5 PT	NA			56	38
38	38c	37	M	BD	13.7.16	7.91	7.5	4.3	1.56	53	NA	NA	Post RT 8.6.16	NA			74	32
38	38d	37	M	BD	27.8.16	8.26	1.04	0	1.37	62	NA	NA	Post RT 8.6.16	NA			16	18
39	39a	21	M	TN	27.9.19	15.73	4.98	2.4	9.33	8	10.47	7	HD CKDG5	NA			99	188
40	40a	27	M	BD	28.01.16	16.41	6.9	3.6	0.85	115	NA	NA	Post RT Feb 2007	1			64	69
41	41a	25	M	BR	19.1.16	13.47	5.9	3.3	13.12	5	13.12	5	HD (Post RT 2013 Failed)	1			60	36
42	42a	26	M	BD	18.1.13	10.74	4.1	1.2	11.06	6	17.61	4	HD CKDG5 PT	1			92	62
43	43a	43	M	MZM	16.2.16	14.38	4.79	0.33	3.67	19	3.67	19	CKDG4	NA	IV drug user		42	33
44	44a	68	M	OSA	1.3.19	2.16	6.38	4.24	9.88	6	9.88	6	HD CKDG5 PT	NA			107	112
45	45a	21	F	WB	6.3.14	0	6.17	3.53	5.58	10	7.02	8	HD CKDG5 PT	1			16	36
45	45b	21	F	WB	22.4.14	0	2.61	0	6.6	8	7.02	8	HD CKDG5 PT	1			63	NA
45	45c	21	F	WB	10.6.14	0	1.23	0	5.28	11	7.02	8	HD CKDG5 PT	1			93	NA
45	45d	22	F	WB	19.6.15	0	6.8	3.4	0.83	91	NA	NA	Post RT 11.3.15	1			50	29
46	46a	72	M	AP	6.2.16	5.84	5.4	3	3.96	16	3.76	17	HD CKDG5	3			63	708
47	47a	60	M	BD	27.1.16	12.92	6.7	3.4	12	5	12	5	HD CKDG5	NA			211	136
48	48a	49	M	WB	13.6.16	9.32	5.7	2.5	1.58	50	NA	NA	Post RT 11.01.2001	3			120	66
49	49b	41	M	JD	15.10.19	7.73	7.04	4.3	10.4	6	13.04	5	HD CKDG5 PT	NA			71	43
50	50a	47	F	ASM	3.9.14	14.77	6.6	3.7	0.87	74	NA	NA	Post RT 3.11.04	NA	HCV+HBV		134	144
51	51a	74	F	TN	6.5.16	14.89	5.5	2.8	6.49	7	6.49	7	HD CKDG5	NA			158	100
52	52a	33	M	MZM	14.4.16	12.69	7	3.2	3.3	22	3.3	22	CKDG4	3	IV drug user		53	38
53	53a	45	M	MZM	24.6.19	7.24	6.61	3.66	9.77	6	13.27	4	HD CKDG5	NA	HCV+HIV		58	44
54	54a	30	F	JD	10.3.17	11.97	4.1	1.6	9.25	4	8.9	6	HD CKDG5 PT	1			76	82
54	54b	30	F	JD	23.6.17	14.63	6.9	4	3.9	14	NA	NA	Post RT 22.6.17	1			19	24
54	54c	30	F	JD	17.10.17	13.85	1.04	0	1.08	63	NA	NA	Post RT 22.6.17	1			13	22
55	55a	23	M	WB	3.6.16	13.38	5.4	1.7	3.94	20	4.22	19	HD CKDG5	3	β thalassemia		23	31
56	56a	24	F	ACP	4.10.13	10.34	3.07	0	11.18	4	13.06	5	HD CKDG5 PT	3	HCV+HBV		231	191
57	57a	45	F	TN	23.8.16	8.34	6.3	2.5	2.43	23	NA	NA	Post RT 28.10.03	1		DCLD	23	49
60	60a	59	M	TN	8.9.19	13.27	4.63	0.98	2.81	25	4.75	13	HD CKDG4	3			42	50
61	61a	27	M	BR	7.11.16	0	4.6	1.2	1.07	88	NA	NA	Post RT 27.01.05	3			48	36
61	61b	29	M	BR	13.1.18	6.65	3.5	0.87	1.51	58	NA	NA	Post RT 27.01.05	3			39	38
62	62a	45	M	AP	22.4.19	12.28	5.68	2.12	4.93	14	5.7	12	CKDG5	NA			95	49
64	64a	51	M	BTN	2.2.16	15.01	5.7	2.9	1.76	44	NA	NA	Post RT 19.12.99	1	HCV+HBV		24	22
65	65a	45	M	NLD	30.07.18	10.72	5.8	2.6	10.27	6	11.21	4	HD CKDG5 PT	3	HCV+HIV		6	44
66	66a	47	M	KLA	20.5.15	4.52	6.38	3.37	2.57	29	NA	NA	Post RT 4.5.05	1		Cirrhosis	121	93
68	68a	29	F	BD	18.01.17	0	5.3	2.3	4.66	12	12.66	4	HD CKDG5 PT	1			102	33
69	69a	34	M	JD	20.1.17	0	5.8	3.1	15.78	4	10.57	6	HD CKDG5 PT	3			46	64
69	69b	34	M	JD	27.4.17	0	5.14	2.46	4.67	15	NA	NA	Post RT 26.4.17	3			32	39
69	69c	34	M	JD	16.5.17	0	5.4	2.4	0.86	108	NA	NA	Post RT 26.4.17	3			39	36
70	70a	43	M	WB	21.10.16	3.77	6.1	1.2	1.6	50	NA	NA	Post RT 2014	NA			43	29
71	71a	34	M	BD	3.7.19	6.82	4.39	1.84	13.5	5	13.5	5	HD CKDG5 PT	NA			31	25
72	72a	53	M	TN	23.10.17	9.83	3.7	1.6	10.5	6	13.21	4	HD CKDG5	NA			NA	NA
73	73a	57	M	BD	23.12.16	9.81	6.2	2.6	1.97	37	NA	NA	Post RT 27.9.05	3			7	19
74	74a	42	M	BD	2.9.16	12.05	4.9	1.7	10.42	6	10.42	6	HD CKDG5	NA			45	33
75	75a	20	M	BR	28.12.16	12.09	3.39	0	12	6	12	6	HD CKDG5 PT	1		Mild portal fibrosis	111	58
75	75b	21	M	BR	11.4.17	11.58	3.9	0.69	9.09	8	12	6	HD CKDG5 PT	1		Mild portal fibrosis	73	47
75	75c	21	M	BR	25.7.17	13.97	5.2	2.5	11.62	6	12	6	HD CKDG5 PT	1		Mild portal fibrosis	25	16
75	75i	23	M	BR	12.12.19	11.13	3.38	0.72	1.07	91	NA	NA	Post RT 26.11.19	1		Mild portal fibrosis	58	23
76	76a	69	M	TN	7.6.16	6.96	6.3	3.5	7.85	5	10.4	5	HD CKDG5	NA			NA	NA
77	77a	29	F	WB	2.11.16	14.6	6.4	3.3	7.17	7	14.94	3	HD CKDG5	NA			54	85
78	78a	19	F	KLA	2.12.16	0	5.9	2.9	7.21	8	13.2	4	HD CKDG5	1			29	45
78	78a	20	F	KLA	17.5.17	5.13	1.39	0	1.9	36	NA	NA	Post RT 16.5.17	1			20	27
78	78b	20	F	KLA	16.6.17	3.99	4.1	0	0.88	87	NA	NA	Post RT 16.5.17	1			90	62
78	78c	20	F	KLA	3.7.17	2.81	3.9	0	1.08	69	NA	NA	Post RT 16.5.17	1			29	21
79	79a	34	F	BD	25.9.19	8.77	1.17	0	9.46	5	8.74	6	HD CKDG5	NA			30	29
80	80a	60	M	KLA	27.9.18	10.88	5.7	3.4	5.28	12	NA	NA	Post RT 1.6.12	NA			39	52
81	81a	19	F	SKM	10.10.17	12.63	4.5	1.8	8.58	6	19.8	2	HD CKDG5 PT	1			28	34
82	82a	49	M	MP	7.10.19	4.49	6.25	3.61	8.72	7	9.03	7	HD CKDG5	NA			18	39
83	83a	33	M	TN	20.3.17	12.95	6.2	3.6	4.2	17	NA	NA	Post RT 2002	3	HCV+HBV		52	42
84	84a	31	F	BD	8.2.14	0	7.5	3.5	6.19	8	10.15	5	HD CKDG5 PT	1			850	619
84	84b	31	F	BD	27.3.14	0	1.07	0	5.5	10	10.15	5	HD CKDG5 PT	1			87	73
85	85a	41	F	BD	10.12.19	11.86	4.82	1.37	3	18	3	18	CKDG4	NA			35	28
86	86a	25	M	CTK	11.3.14	0	6.23	3.61	9.4	7	NA	NA	Post RT 28.10.14	4			71	40
86	86b	25	M	CTK	16.5.14	0	5.91	2.39	9.39	7	NA	NA	Post RT 28.10.14	4			23	54
86	86c	25	M	CTK	25.6.14	0	5.6	3.1	8.11	9	NA	NA	Post RT 28.10.14	4			41	47
86	86d	25	M	CTK	18.8.14	0	6.07	3.69	11.1	6	NA	NA	Post RT 28.10.14	4			52	42
86	86e	27	M	CTK	29.1.16	1.56	1.9	0	1.78	49	NA	NA	Post RT 28.10.14	4			58	29
87	87a	32	M	MZM	1.10.18	11.81	6.8	3.3	3.88	19	4	19	CKDG4	3			101	112
88	88a	47	M	BR	11.4.17	14.06	6.7	3.3	3.33	21	3.76	18	CKDG4	3			38	42
89	89a	18	F	TN	26.6.17	0	6.3	3.6	6.41	12	9.08	6	HD CKDG5 PT	1			27	58
90	90a	18	M	JD	28.3.16	15.59	6.5	3.3	2.1	44	2.5	36	CKDG3B	1			NA	NA
91	91a	34	M	BD	21.10.15	14.02	4.77	0.9	1.02	89	NA	NA	Post RT 21.11.06	3			55	59
91	91b	36	M	BD	1.5.17	12.36	5.3	2	1.33	65	NA	NA	Post RT 21.11.06	3			71	51
92	92a	30	M	OSA	6.5.17	12.87	3.5	0.72	14.29	4	14.29	4	HD CKDG5	NA			45	37
93	93a	48	M	JD	18.10.17	0	5.8	3.2	9.54	6	12.71	5	HD CKDG5 PT	1			24	40
94	94a	36	M	AP	13.10.14	10.92	4.89	1.84	10.11	6	8.67	7	HD CKDG5 PT	1			93	33
95	95a	24	F	BD	24.6.14	12.19	5.1	1.9	7.21	7	6.71	8	HD CKDG5	3			75	44
95	95b	24	F	BD	17.9.14	12.96	2.02	0	4.95	11	4.95	11	HD CKDG5	3			75	48
96	96a	42	M	BR	21.4.18	8.31	5.6	3.1	18.34	3	13.26	4	HD CKDG5	NA			575	NA
97	97a	33	M	BD	22.8.16	12.17	5.9	2.4	1.56	55	NA	NA	Post RT 18.10.06	1			61	33
98	98a	38	M	MPR	30.3.16	11.06	6.3	2.7	2.91	26	NA	NA	Post RT 27.2.01	1			36	12
99	99a	33	M	JD	15.2.16	0	1.2	0	1.02	89	NA	NA	Post RT 22.12.15	NA			111	26
101	101a	31	M	BD	16.1.16	10.28	3.17	0	11.17	6	11.17	6	HD CKDG5 PT	1			30	25
101	101b	31	M	BD	28.4.16	6.77	5.8	2.6	1.45	60	NA	NA	Post RT 13.4.16	1			19	35
101	101c	31	M	BD	17.6.16	5.11	1.04	0	1.77	48	NA	NA	Post RT 13.4.16	1			38	36
102	102a	44	M	CTK	24.12.15	15.58	5.2	2.5	2.1	37	2.8	26	CKDG4	1			15	23
102	102b	45	M	CTK	14.4.16	10.35	1.04	0	1.9	35	2.8	26	CKDG4	1			8	NA
103	103a	43	M	BR	16.9.11	0	7.5	3.8	8.6	7	8.6	7	HD CKDG5	1			43	52

## Sheet: RNA+ Ab+
Patient ID	Sample ID	Age	Sex	State	HCV Ab (S/CO)	HCV RNA (log IU/mL)	HCVcAg log fmol/L	Sr Cr in mg/dL at the time of blood collection	eGFRa at the time of blood collection	Baseline Sr Cr (before dialysis)	Baseline eGFR (before dialysis)	HD/CKD/Transplant	GT	HCV+HBV or HCV+HIV	Liver disease	ALT	AST
2	2a	49	M	WB	12.45	6.4	3.5	1.12	74	NA	NA	Post RT 26.5.92	NA			66	58
3	3a	24	M	BD	9.63	4.9	1.3	10.92	6	12.8	5	HD CKDG5 PT	3			140	69
4	4a	34	M	OSA	11.6	4	1.3	13.71	4	17.45	3	HD CKDG5 PT	NA			102	70
6	6a	36	M	BD	12.27	1.11	0	5.61	12	11.5	5	HD CKDG5 PT	NA	HCV+HBV		11	15
7	7b	37	M	TN	4.07	3.5	1.7	3.32	22	14.57	4	HD CKDG5 PT	1			36	28
8	8a	27	F	WB	6.15	3.6	3	15.88	2	21.6	2	HD CKDG5 PT	3			12	21
11	11a	52	M	CTK	12.57	5.82	2.89	11.97	5	11.97	5	HD CKDG5 PT	NA			24	24
13	13a	51	M	JD	11.08	4.99	2.74	4.44	15	6.06	10	HD CKDG5	NA			22	43
14	14a	29	M	WB	10.19	6.2	3.7	11.86	5	10.27	6	HD CKDG5 PT	NA			10	24
16	16a	56	M	AP	13.32	6.1	3.4	1.28	75	NA	NA	Post RT 01.04.84	1			29	33
18	18b	54	M	AP	15.4	3.2	0.45	7.68	8	12.9	4	HD CKDG5 PT	NA			30	25
19	19a	52	M	BR	7.89	6.3	3.5	11.22	5	11.22	5	HD CKDG5 PT	1			149	112
20	20a	21	M	SKM	1.17	6	2.9	11.71	6	11.71	6	HD CKDG5 PT	3			131	52
21	21a	53	M	OSA	9.95	4.8	0.74	6.26	10	8.1	7	HD CKDG5	NA			326	146
24	24a	32	M	BD	13.55	5.7	2.8	1.18	76	NA	NA	Post RT 10.8.16	NA			31	27
26	26b	41	M	ACP	8.69	5.92	1.12	5.73	12	14.63	4	HD CKDG5 PT	3			183	151
26	26c	42	M	ACP	11.87	1.04	0	1.11	77	NA	NA	Post RT 08.03.16	3			22	30
27	27a	66	F	TN	13	5.7	3	1.04	56	NA	NA	Post RT 21.10.98	1			14	31
28	28a	45	F	WB	13.14	5.1	2.2	3.3	16	3.3	16	HD CKDG5	3			87	141
29	29a	72	M	TN	15.93	5.1	2.5	1.28	59	7.6	7	HD CKDG5	1		DCLD	52	83
30	30a	47	M	TN	15.17	4.64	2.37	14.21	4	14.7	4	HD CKDG5 PT	1			NA	NA
30	30b	49	M	TN	14.91	4.7	2.1	12.46	5	14.7	4	HD CKDG5 PT	1			11	15
30	30c	49	M	TN	14.26	1.6	0	11.68	5	14.7	4	HD CKDG5 PT	1			9	13
30	30d	49	M	TN	13.73	5.1	2.4	11.18	5	14.7	4	HD CKDG5 PT	1			21	20
31	31a	52	M	AP	14.77	3.77	1.15	11.01	5	11.01	5	HD CKDG5	NA			66	29
32	32a	18	F	KNA	11.55	1.65	0	6.94	8	6.94	8	HD CKDG5 PT	NA			103	14
32	32b	18	F	KNA	12.45	2.5	0	5.18	12	6.94	8	HD CKDG5 PT	NA			14	18
34	34a	42	M	BD	9.73	4.1	2.2	9.63	6	10.7	6	HD CKDG5 PT	NA			456	298
35	35a	51	M	AP	14.39	6.5	3.3	0.96	88	NA	NA	Post RT 2002	3			38	73
36	36a	50	M	AP	13.09	6.4	3	4.8	13	4.8	13	HD CKDG5	3			72	47
37	37a	63	M	KLA	12.83	7	3.9	3.53	19	NA	NA	Post RT 11.11.03	4	HCV+HBV		22	53
38	38a	37	M	BD	8.66	3.79	0	9.64	7	11.93	5	HD CKDG5 PT	NA			34	19
38	38b	37	M	BD	9.71	3.5	0.8	3.41	22	11.93	5	HD CKDG5 PT	NA			56	38
38	38c	37	M	BD	7.91	7.5	4.3	1.56	53	NA	NA	Post RT 8.6.16	NA			74	32
38	38d	37	M	BD	8.26	1.04	0	1.37	62	NA	NA	Post RT 8.6.16	NA			16	18
39	39a	21	M	TN	15.73	4.98	2.4	9.33	8	10.47	7	HD CKDG5	NA			99	188
40	40a	27	M	BD	16.41	6.9	3.6	0.85	115	NA	NA	Post RT Feb 2007	1			64	69
41	41a	25	M	BR	13.47	5.9	3.3	13.12	5	13.12	5	HD (Post RT 2013 Failed)	1			60	36
42	42a	26	M	BD	10.74	4.1	1.2	11.06	6	17.61	4	HD CKDG5 PT	1			92	62
43	43a	43	M	MZM	14.38	4.79	0.33	3.67	19	3.67	19	CKDG4	NA	IV drug user		42	33
44	44a	68	M	OSA	2.16	6.38	4.24	9.88	6	9.88	6	HD CKDG5 PT	NA			107	112
46	46a	72	M	AP	5.84	5.4	3	3.96	16	3.76	17	HD CKDG5	3			63	708
47	47a	60	M	BD	12.92	6.7	3.4	12	5	12	5	HD CKDG5	NA			211	136
48	48a	49	M	WB	9.32	5.7	2.5	1.58	50	NA	NA	Post RT 11.01.2001	3			120	66
49	49b	41	M	JD	7.73	7.04	4.3	10.4	6	13.04	5	HD CKDG5 PT	NA			71	43
50	50a	47	F	ASM	14.77	6.6	3.7	0.87	74	NA	NA	Post RT 3.11.04	NA	HCV+HBV		134	144
51	51a	74	F	TN	14.89	5.5	2.8	6.49	7	6.49	7	HD CKDG5	NA			158	100
52	52a	33	M	MZM	12.69	7	3.2	3.3	22	3.3	22	CKDG4	3	IV drug user		53	38
53	53a	45	M	MZM	7.24	6.61	3.66	9.77	6	13.27	4	HD CKDG5	NA	HCV+HIV		58	44
54	54a	30	F	JD	11.97	4.1	1.6	9.25	4	8.9	6	HD CKDG5 PT	1			76	82
54	54b	30	F	JD	14.63	6.9	4	3.9	14	NA	NA	Post RT 22.6.17	1			19	24
54	54c	30	F	JD	13.85	1.04	0	1.08	63	NA	NA	Post RT 22.6.17	1			13	22
55	55a	23	M	WB	13.38	5.4	1.7	3.94	20	4.22	19	HD CKDG5	3	β thalassemia		23	31
56	56a	24	F	ACP	10.34	3.07	0	11.18	4	13.06	5	HD CKDG5 PT	3	HCV+HBV		231	191
57	57a	45	F	TN	8.34	6.3	2.5	2.43	23	NA	NA	Post RT 28.10.03	1		DCLD	23	49
60	60a	59	M	TN	13.27	4.63	0.98	2.81	25	4.75	13	HD CKDG4	3			42	50
61	61b	29	M	BR	6.65	3.5	0.87	1.51	58	NA	NA	Post RT 27.01.05	3			39	38
62	62a	45	M	AP	12.28	5.68	2.12	4.93	14	5.7	12	CKDG5	NA			95	49
64	64a	51	M	BTN	15.01	5.7	2.9	1.76	44	NA	NA	Post RT 19.12.99	1	HCV+HBV		24	22
65	65a	45	M	NLD	10.72	5.8	2.6	10.27	6	11.21	4	HD CKDG5 PT	3	HCV+HIV		6	44
66	66a	47	M	KLA	4.52	6.38	3.37	2.57	29	NA	NA	Post RT 4.5.05	1		Cirrhosis	121	93
70	70a	43	M	WB	3.77	6.1	1.2	1.6	50	NA	NA	Post RT 2014	NA			43	29
71	71a	34	M	BD	6.82	4.39	1.84	13.5	5	13.5	5	HD CKDG5 PT	NA			31	25
72	72a	53	M	TN	9.83	3.7	1.6	10.5	6	13.21	4	HD CKDG5	NA			NA	NA
73	73a	57	M	BD	9.81	6.2	2.6	1.97	37	NA	NA	Post RT 27.9.05	3			7	19
74	74a	42	M	BD	12.05	4.9	1.7	10.42	6	10.42	6	HD CKDG5	NA			45	33
75	75a	20	M	BR	12.09	3.39	0	12	6	12	6	HD CKDG5 PT	1		Portal fibrosis	111	58
75	75b	21	M	BR	11.58	3.9	0.69	9.09	8	12	6	HD CKDG5 PT	1		Portal fibrosis	73	47
75	75c	21	M	BR	13.97	5.2	2.5	11.62	6	12	6	HD CKDG5 PT	1		Portal fibrosis	25	16
75	75i	23	M	BR	11.13	3.38	0.72	1.07	91	NA	NA	Post RT 26.11.19	1		Portal fibrosis	58	23
76	76a	69	M	TN	6.96	6.3	3.5	7.85	5	10.4	5	HD CKDG5	NA			NA	NA
77	77a	29	F	WB	14.6	6.4	3.3	7.17	7	14.94	3	HD CKDG5	NA			54	85
78	78a	20	F	KLA	5.13	1.39	0	1.9	36	NA	NA	Post RT 16.5.17	1			20	27
78	78b	20	F	KLA	3.99	4.1	0	0.88	87	NA	NA	Post RT 16.5.17	1			90	62
78	78c	20	F	KLA	2.81	3.9	0	1.08	69	NA	NA	Post RT 16.5.17	1			29	21
79	79a	34	F	BD	8.77	1.17	0	9.46	5	8.74	6	HD CKDG5	NA			30	29
80	80a	60	M	KLA	10.88	5.7	3.4	5.28	12	NA	NA	Post RT 1.6.12	NA			39	52
81	81a	19	F	SKM	12.63	4.5	1.8	8.58	6	19.8	2	HD CKDG5 PT	1			28	34
82	82a	49	M	MP	4.49	6.25	3.61	8.72	7	9.03	7	HD CKDG5	NA			18	39
83	83a	33	M	TN	12.95	6.2	3.6	4.2	17	NA	NA	Post RT 2002	3	HCV+HBV		52	42
85	85a	41	F	BD	11.86	4.82	1.37	3	18	3	18	CKDG4	NA			35	28
86	86e	27	M	CTK	1.56	1.9	0	1.78	49	NA	NA	Post RT 28.10.14	4			58	29
87	87a	32	M	MZM	11.81	6.8	3.3	3.88	19	4	19	CKDG4	3			101	112
88	88a	47	M	BR	14.06	6.7	3.3	3.33	21	3.76	18	CKDG4	3			38	42
90	90a	18	M	JD	15.59	6.5	3.3	2.1	44	2.5	36	CKDG3B	1			NA	NA
91	91a	34	M	BD	14.02	4.77	0.9	1.02	89	NA	NA	Post RT 21.11.06	3			55	59
91	91b	36	M	BD	12.36	5.3	2	1.33	65	NA	NA	Post RT 21.11.06	3			71	51
92	92a	30	M	OSA	12.87	3.5	0.72	14.29	4	14.29	4	HD CKDG5	NA			45	37
94	94a	36	M	AP	10.92	4.89	1.84	10.11	6	8.67	7	HD CKDG5 PT	1			93	33
95	95a	24	F	BD	12.19	5.1	1.9	7.21	7	6.71	8	HD CKDG5	3			75	44
95	95b	24	F	BD	12.96	2.02	0	4.95	11	4.95	11	HD CKDG5	3			75	48
96	96a	42	M	BR	8.31	5.6	3.1	18.34	3	13.26	4	HD CKDG5	NA			575	NA
97	97a	33	M	BD	12.17	5.9	2.4	1.56	55	NA	NA	Post RT 18.10.06	1			61	33
98	98a	38	M	MPR	11.06	6.3	2.7	2.91	26	NA	NA	Post RT 27.2.01	1			36	12
101	101a	31	M	BD	10.28	3.17	0	11.17	6	11.17	6	HD CKDG5 PT	1			30	25
101	101b	31	M	BD	6.77	5.8	2.6	1.45	60	NA	NA	Post RT 13.4.16	1			19	35
101	101c	31	M	BD	5.11	1.04	0	1.77	48	NA	NA	Post RT 13.4.16	1			38	36
102	102a	44	M	CTK	15.58	5.2	2.5	2.1	37	2.8	26	CKDG4	1			15	23
102	102b	45	M	CTK	10.35	1.04	0	1.9	35	2.8	26	CKDG4	1			8	NA

## Sheet: RNA+ Ab -
Patient ID	Sample ID	Age	Sex	State	HCV Ab (S/CO)	HCV RNA (log IU/mL)	HCVcAg log fmol/L	Sr Cr in mg/dL at the time of blood collection	eGFRa at the time of blood collection	Baseline Sr Cr (before dialysis)	Baseline eGFR (before dialysis)	HD/CKD/Transplant	GT	HCV+HBV or HCV+HIV	Liver	ALT	AST
5	5a	44	M	JD	0	5.3	2.7	7.43	9	NA	NA	HD (Post RT 26.2.02 failed)	1			36	40
5	5b	45	M	JD	0	7.46	4.3	0.94	92	NA	NA	Post RT 13.11.13	1			335	284
9	9a	25	M	BD	0	5.8	3.2	9.9	7	12.8	5	HD CKDG5 PT	1	HCV+HBV	Fibrosis	44	27
15	15a	35	M	BD	0	5	2.1	1.13	78	NA	NA	Post RT 2006	3			61	106
17	17b	32	M	JD	0	4.99	2.61	14.21	4	18.92	3	HD CKDG5 PT	4			33	16
22	22a	22	M	JD	0	5.8	2.7	12.89	5	12.89	5	HD CKDG5	3			30	38
22	22b	22	M	JD	0	6.41	3.42	12.89	5	12.89	5	HD CKDG5	3			832	402
22	22c	24	M	JD	0	7.2	4.3	11.43	6	12.89	5	HD CKDG5	3			94	40
23	23a	39	M	JD	0	7.67	4.3	2.97	25	NA	NA	Post RT 2008	NA			128	119
26	26a	41	M	ACP	0	5.8	2.5	14.63	4	14.63	4	HD CKDG5 PT	3			10	16
45	45a	21	F	WB	0	6.17	3.53	5.58	10	7.02	8	HD CKDG5 PT	1			16	36
45	45b	21	F	WB	0	2.61	0	6.6	8	7.02	8	HD CKDG5 PT	1			63	NA
45	45c	21	F	WB	0	1.23	0	5.28	11	7.02	8	HD CKDG5 PT	1			93	NA
45	45d	22	F	WB	0	6.8	3.4	0.83	91	NA	NA	Post RT 11.3.15	1			50	29
61	61a	27	M	BR	0	4.6	1.2	1.07	88	NA	NA	Post RT 27.01.05	3			48	36
68	68a	29	F	BD	0	5.3	2.3	4.66	12	12.66	4	HD CKDG5 PT	1			102	33
69	69a	34	M	JD	0	5.8	3.1	15.78	4	10.57	6	HD CKDG5 PT	3			46	64
69	69b	34	M	JD	0	5.14	2.46	4.67	15	NA	NA	Post RT 26.4.17	3			32	39
69	69c	34	M	JD	0	5.4	2.4	0.86	108	NA	NA	Post RT 26.4.17	3			39	36
78	78a	19	F	KLA	0	5.9	2.9	7.21	8	13.2	4	HD CKDG5	1			29	45
84	84a	31	F	BD	0	7.5	3.5	6.19	8	10.15	5	HD CKDG5 PT	1			850	619
84	84b	31	F	BD	0	1.07	0	5.5	10	10.15	5	HD CKDG5 PT	1			87	73
86	86a	25	M	CTK	0	6.23	3.61	9.4	7	NA	NA	Post RT 28.10.14	4			71	40
86	86b	25	M	CTK	0	5.91	2.39	9.39	7	NA	NA	Post RT 28.10.14	4			23	54
86	86c	25	M	CTK	0	5.6	3.1	8.11	9	NA	NA	Post RT 28.10.14	4			41	47
86	86d	25	M	CTK	0	6.07	3.69	11.1	6	NA	NA	Post RT 28.10.14	4			52	42
89	89a	18	F	TN	0	6.3	3.6	6.41	12	9.08	6	HD CKDG5 PT	1			27	58
93	93a	48	M	JD	0	5.8	3.2	9.54	6	12.71	5	HD CKDG5 PT	1			24	40
99	99a	33	M	JD	0	1.2	0	1.02	89	NA	NA	Post RT 22.12.15	NA			111	26
103	103a	43	M	BR	0	7.5	3.8	8.6	7	8.6	7	HD CKDG5	1			43	52

## Sheet: RNA -
Patient ID	Sample ID	Age	Sex	State	Date	HCV Ab (S/CO)	HCV RNA (log IU/mL)	HCVcAg log fmol/L	Sr Cr in mg/dL at the time of blood collection	eGFRa at the time of blood collection	Baseline Sr Cr (before dialysis)	Baseline eGFR (before dialysis)	HD/CKD/Transplant	GT	HCV+HBV or HCV+HIV	Liver	ALT	AST
1	1a	52	F	JD	6.12.16	9.85	0	0	12.82	3	12.82	3	HD CKDG5 PT	NA			67	36
2	2b	49	M	WB	4.6.18	13.98	0	0	1.16	71	NA	NA	Post RT 26.5.92	NA			21	20
4	4b	35	M	OSA	25.8.16	6.03	0	0	13.58	4	14.62	4	HD CKDG5 PT	NA			7	5
5	5c	49	M	JD	24.11.18	10.76	0	0	1.59	49	NA	NA	Post RT 13.11.13	1			14	23
7	7a	37	M	TN	10.5.18	0	0	0	14.57	4	14.57	4	HD CKDG5 PT	1			24	19
9	9b	25	M	BD	5.9.18	14.22	0	0	8.6	8	12.8	5	HD CKDG5 PT	1	HCV+HBV	Fibrosis	NA	NA
9	9c	25	M	BD	1.10.18	12.79	0	0	10.14	7	12.8	5	HD CKDG5 PT	1	HCV+HBV	Fibrosis	15	18
10	10a	59	M	WB	2.6.16	12.68	0	0	1.17	68	NA	NA	HD in 2007	1		Cirrhosis	19	28
11	11b	52	M	CTK	12.2.20	12.76	0	0	10.02	6	11.97	5	HD CKDG5 PT	NA			12	NA
12	12a	28	M	MLA	19.12.16	7.16	0	0	1.97	43	NA	NA	Post RT 6.9.11	1			12	16
16	16b	57	M	AP	22.6.17	15.73	0	0	1.28	75	NA	NA	Post RT 01.04.84	1			13	23
17	17a	32	M	JD	5.7.18	0	0	0	14.05	4	18.92	3	HD CKDG5 PT	4			18	20
18	18a	53	M	AP	12.9.18	0	0	0	12.9	4	12.9	4	HD CKDG5 PT	NA			5	9
19	19b	53	M	BR	6.2.18	9.4	0	0	10.54	5	11.22	5	HD CKDG5 PT	1			7	15
20	20b	22	M	SKM	27.1.16	5.99	0	0	6.6	11	11.71	6	HD CKDG5 PT	3			24	25
21	21b	54	M	OSA	22.5.19	12.58	0	0	8.1	7	8.1	7	HD CKDG5	NA			10	21
24	24b	32	M	BD	21.11.17	13.08	0	0	1.15	78	NA	NA	Post RT 10.8.16	NA			14	20
25	25a	36	M	AP	15.12.18	0	0	0	1.24	70	NA	NA	Post RT 22.6.12	3			13	20
26	26d	42	M	ACP	6.9.16	8.04	0	0	1.01	86	NA	NA	Post RT 08.03.16	3			22	31
29	29b	73	M	TN	26.4.16	14.69	0	0.61	1.19	64	7.6	7	HD CKDG5	1		DCLD	9	21
33	33a	37	M	BD	7.7.16	12.44	0	0	0.9	101	NA	NA	Post RT 26.5.16	3	HCV+HBV		16	13
33	33b	39	M	BD	17.12.18	10.98	0	0	0.86	109	NA	NA	Post RT 26.5.16	3	HCV+HBV		27	23
35	35b	52	M	AP	4.1.16	13.75	0	0	0.85	101	NA	NA	Post RT 2002	3			12	24
35	35c	53	M	AP	15.6.17	12	0	0	1.09	75	NA	NA	Post RT 2002	3			19	24
35	35d	54	M	AP	11.6.18	11.62	0	0	1.34	65	NA	NA	Post RT 2002	3			18	20
36	36b	56	M	AP	14.3.18	6.88	0	0	1.29	61	5	13	HD CKDG5	3			15	20
38	38e	38	M	BD	10.4.17	4.27	0	0	1.4	60	NA	NA	Post RT 8.6.16	NA			21	23
40	40b	30	M	BD	9.6.16	14.2	0	0	1.09	84	NA	NA	Post RT Feb 2007	1			49	59
48	48b	50	M	WB	12.6.17	6.24	0	0	1.46	54	NA	NA	Post RT 11.01.2001	3			38	30
49	49a	41	M	JD	24.4.19	0	0	0	13.04	5	13.04	5	HD CKDG5 PT	NA			48	28
49	49c	41	M	JD	20.11.19	9.4	0	0	9.12	7	13.04	5	HD CKDG5 PT	NA			38	26
50	50b	51	F	ASM	31.8.18	8.62	0	0	0.64	5	NA	NA	Post RT 3.11.04	NA	HCV+HBV		11	14
53	53b	45	M	MZM	8.11.19	8.12	0	0	11.91	5	13.27	4	HD CKDG5	NA	HCV+HIV		16	20
54	54d	31	F	JD	27.1.18	11.01	0	0	1.1	63	NA	NA	Post RT 22.6.17	1			11	13
58	58a	56	M	TN	6.2.19	8.63	0	0	2.2	33	NA	NA	Post RT 20.1.06	NA		NAFLD	22	29
59	59a	30	M	BD	10.8.19	6.95	0	0	2.8	28	2.8	28	CKDG4	NA			22	23
63	63a	63	F	WB	3.5.19	7.8	0	0	9.77	4	12.78	3	HD CKDG5	NA			16	14
64	64b	53	M	BTN	16.2.18	11.28	0	0	2.12	35	NA	NA	Post RT 19.12.99	1	HCV+HBV		9	15
66	66b	48	M	KLA	7.1.16	6.27	0	0	1.96	39	NA	NA	Post RT 4.5.05	1		Cirrhosis	66	70
67	67a	30	M	ASM	4.5.16	9.71	0	0	1.3	69	NA	NA	Post RT 8.5.14	3			NA	NA
69	69d	34	M	JD	25.8.17	0	0	0	1.17	76	NA	NA	Post RT 26.4.17	3			8	25
75	75d	21	M	BR	26.10.17	14.02	0	0	4.56	17	12	6	HD CKDG5 PT	1		Portal fibrosis	7	6
75	75e	21	M	BR	25.11.17	13.97	0	0	12.89	5	12	6	HD CKDG5 PT	1		Portal fibrosis	11	10
75	75f	22	M	BR	10.1.18	13.88	0	0	15.08	4	12	6	HD CKDG5 PT	1		Portal fibrosis	10	15
75	75g	22	M	BR	3.3.18	13.82	0	0	13.24	5	12	6	HD CKDG5 PT	1		Portal fibrosis	10	8
75	75h	22	M	BR	19.7.18	13.62	0	0	14.76	4	12	6	HD CKDG5 PT	1		Portal fibrosis	NA	NA
78	78d	20	F	KLA	4.10.17	1.01	0	0	1	75	NA	NA	Post RT 16.5.17	1			NA	NA
81	81b	20	F	SKM	22.2.18	14.51	0	0	1.83	37	NA	NA	Post RT 21.2.18	1			10	17
81	81c	20	F	SKM	27.3.18	14.61	0	0	0.72	110	NA	NA	Post RT 21.2.18	1			31	66
81	81d	20	F	SKM	23.5.18	13.8	0	0	0.76	103	NA	NA	Post RT 21.2.18	1			6	19
81	81e	20	F	SKM	20.10.18	11.9	0	0	0.88	87	NA	NA	Post RT 21.2.18	1			14	18
86	86f	27	M	CTK	27.7.16	0	0	0	2.02	42	NA	NA	Post RT 28.10.14	4			NA	NA
86	86g	27	M	CTK	7.12.16	0	0	0	2.35	36	NA	NA	Post RT 28.10.14	4			292	40
89	89b	18	F	TN	30.12.17	10.28	0	0	0.94	82	NA	NA	Post RT 6.9.17	1			7	13
90	90b	19	M	JD	19.1.17	12.51	0	0	2.2	41	2.5	36	CKDG3B	1			NA	NA
91	91c	36	M	BD	10.8.17	13.25	0	0	1.22	71	NA	NA	Post RT 21.11.06	3			30	28
95	95c	27	F	BD	23.1.17	6.33	0	0	4.24	13	NA	NA	Post RT 11.8.15	3			32	26
98	98b	38	M	MPR	18.7.16	11.01	0	0	2.45	32	NA	NA	Post RT 27.2.01	1			NA	NA
98	98c	38	M	MPR	20.12.16	13.49	0	0	2.9	26	NA	NA	Post RT 27.2.01	1			31	25
98	98d	39	M	MPR	1.4.17	13	0	0	2.73	28	NA	NA	Post RT 27.2.01	1			19	18
98	98e	40	M	MPR	2.2.18	13.15	0	0	2.14	37	NA	NA	Post RT 27.2.01	1			21	19
100	100a	78	F	TN	30.4.19	7.19	0	0	6.41	7	6.3	7	HD CKDG5	NA			NA	NA
101	101d	31	M	BD	21.10.16	2.96	0	0	1.59	54	NA	NA	Post RT 13.4.16	1			15	28
102	102c	45	M	CTK	13.7.16	7.3	0	0	2.63	28	2.8	26	CKDG4	1			18	19
102	102d	45	M	CTK	22.12.16	5.35	0	0	4.35	16	2.8	26	CKDG4	1			27	26
104	104a	43	M	BD	6.5.15	0	0	0	11.3	5	14.9	4	HD CKDG5 PT	NA			12	12
105	105a	22	F	BTN	14.7.18	0	0	0	5.12	11	6.2	9	HD CKDG5 PT	NA			5	26
106	106a	20	F	BTN	21.9.18	0	0	0	9.42	6	9.42	6	HD CKDG5 PT	NA			28	11
107	107a	19	M	TN	28.9.18	0	0	0	6.57	12	8.84	8	HD CKDG5 PT	NA			9	7
108	108a	38	M	TN	2.10.18	0	0	0	1.59	52	NA	NA	Post RT 15.1.04	NA			51	56
109	109a	55	M	KLA	4.10.18	0	0	0	3.61	19	4.34	15	HD CKDG5	NA		HCC LT 14.2.19	40	80
110	110a	48	M	JD	8.10.18	0	0	0	14.89	4	14.89	4	HD CKDG5 PT	NA			14	19
111	111a	47	M	JD	9.10.18	0	0	0	10.49	6	10.49	6	HD CKDG5 PT	NA			13	10
112	112a	36	F	TN	13.10.18	0	0	0	8.64	6	11.44	4	HD CKDG5 PT	NA			12	11
113	113a	31	M	JD	15.10.18	0	0	0	8.98	7	20.07	3	HD CKDG5 PT	NA			NA	NA
114	114a	30	M	MZM	18.10.18	0	0	0	1.36	65	NA	NA	Post RT 20.6.18	NA			214	54
115	115a	30	F	MZM	19.10.18	0	0	0	6.72	8	NA	NA	Post RT 11.2.18	NA			8	14
116	116a	37	M	MGA	22.10.18	0	0	0	1.42	60	NA	NA	Post RT 4.4.18	NA			120	78
117	117a	42	M	BD	23.10.18	0	0	0	10.88	6	16.76	3	HD CKDG5 PT	NA			7	10
118	118a	45	M	TN	26.10.18	0	0	0	11.07	5	15.18	4	HD CKDG5	NA			5	5
119	119a	38	M	KNA	31.10.18	0	0	0	10.63	6	12.81	5	HD CKDG5 PT	NA			9	16
120	120a	18	M	TN	9.11.18	0	0	0	3.71	23	3.71	23	CKDG4	NA			NA	NA
121	121a	46	M	TN	13.11.18	0	0	0	16.05	3	14.75	4	HD CKDG5	NA			29	25
122	122a	33	M	TN	14.11.18	0	0	0	7.8	9	12.79	5	HD CKDG5 PT	NA			29	38
123	123a	27	M	BR	15.11.18	0	0	0	9.39	7	9.39	7	HD CKDG5	NA			14	16
124	124a	34	F	WB	16.11.18	0	0	0	4.86	11	8.31	6	HD CKDG5 PT	NA			8	14
125	125a	19	F	KLA	16.11.18	0	0	0	3.35	19	8.37	7	HD CKDG5 PT	NA			8	10
126	126a	18	F	ASM	20.11.18	1.19	0	0	2	34	2.01	34	CKD3B	NA			36	23
127	127a	36	M	BD	22.11.18	0	0	0	13.16	5	13.16	5	HD CKDG5 PT	NA			6	7
128	128a	35	M	BTN	23.11.18	0	0	0	16.24	4	16.24	4	HD CKDG5 PT	NA			11	8
129	129a	48	M	WB	24.11.18	0	0	0	1.43	56	4.8	14	HD CKDG5	NA			NA	NA
130	130a	27	F	BTN	24.11.18	0	0	0	7.34	7	10.81	6	HD CKDG5 PT	NA			23	16
131	131a	31	F	JD	26.11.18	0	0	0	8.64	6	9.31	6	HD CKDG5 PT	NA			25	21
132	132a	71	F	WB	27.11.18	0	0	0	2.5	20	4	12	HD CKDG5 PT	NA			10	18
133	133a	23	M	BR	4.12.18	0	0	0	6.49	11	6.49	11	HD CKDG5 PT	NA			34	27
134	134a	41	M	MLA	6.12.18	0	0	0	7.36	9	14.2	4	HD CKDG5 PT	NA			21	23
135	135a	44	M	AP	7.12.18	0	0	0	13.45	4	20.04	3	HD CKDG5 PT	NA			NA	NA
136	136a	36	M	MP	10.12.18	0	0	0	11.08	6	6.97	12	HD CKDG5 PT	NA			16	23
137	137a	22	M	CTK	12.12.18	0	0	0	12.39	5	13.25	5	HD CKDG5 PT	NA			9	13
138	138a	44	M	JD	13.12.18	0	0	0	12.67	5	14.5	4	HD CKDG5 PT	NA			26	26
139	139a	58	M	JD	14.12.18	0	0	0	7.33	8	7.98	7	HD CKDG5 PT	NA			20	28
140	140a	46	F	TN	31.5.19	0	0	0	5.85	8	8.02	6	HD CKDG5	NA			10	14

## Sheet: RNA - Ab +
Patient ID	Sample ID	Age	Sex	State	HCV Ab (S/CO)	HCV RNA (log IU/mL)	HCVcAg log fmol/L	Sr Cr in mg/dL at the time of blood collection	eGFRa at the time of blood collection	Baseline Sr Cr (before dialysis)	Baseline eGFR (before dialysis)	HD/CKD/Renal transplant	GT	HCV+HBV or HCV+HIV	Liver disease	ALT	AST
1	1a	52	F	JD	9.85	0	0	12.82	3	12.82	3	HD CKDG5 PT	NA			67	36
2	2b	49	M	WB	13.98	0	0	1.16	71	NA	NA	Post RT 26.5.92	NA			21	20
4	4b	35	M	OSA	6.03	0	0	13.58	4	14.62	4	HD CKDG5 PT	NA			7	5
5	5c	49	M	JD	10.76	0	0	1.59	49	NA	NA	Post RT 13.11.13	1			14	23
9	9b	25	M	BD	14.22	0	0	8.6	8	12.8	5	HD CKDG5 PT	1	HBV	Fibrosis	NA	NA
9	9c	25	M	BD	12.79	0	0	10.14	7	12.8	5	HD CKDG5 PT	1	HCV+HBV	Fibrosis	15	18
10	10a	59	M	WB	12.68	0	0	1.17	68	NA	NA	HD in 2007	1		Cirrhosis	19	28
11	11b	52	M	CTK	12.76	0	0	10.02	6	11.97	5	HD CKDG5 PT	NA			12	NA
12	12a	28	M	MLA	7.16	0	0	1.97	43	NA	NA	Post RT 6.9.11	1			12	16
16	16b	57	M	AP	15.73	0	0	1.28	75	NA	NA	Post RT 01.04.84	1			13	23
19	19b	53	M	BR	9.4	0	0	10.54	5	11.22	5	HD CKDG5 PT	1			7	15
20	20b	22	M	SKM	5.99	0	0	6.6	11	11.71	6	HD CKDG5 PT	3			24	25
21	21b	54	M	OSA	12.58	0	0	8.1	7	8.1	7	HD CKDG5	NA			10	21
24	24b	32	M	BD	13.08	0	0	1.15	78	NA	NA	Post RT 10.8.16	NA			14	20
26	26d	42	M	ACP	8.04	0	0	1.01	86	NA	NA	Post RT 08.03.16	3			22	31
29	29b	73	M	TN	14.69	0	0.61	1.19	64	7.6	7	HD CKDG5	1		DCLD	9	21
33	33a	37	M	BD	12.44	0	0	0.9	101	NA	NA	Post RT 26.5.16	3	HCV+HBV		16	13
33	33b	39	M	BD	10.98	0	0	0.86	109	NA	NA	Post RT 26.5.16	3	HCV+HBV		27	23
35	35b	52	M	AP	13.75	0	0	0.85	101	NA	NA	Post RT 2002	3			12	24
35	35c	53	M	AP	12	0	0	1.09	75	NA	NA	Post RT 2002	3			19	24
35	35d	54	M	AP	11.62	0	0	1.34	65	NA	NA	Post RT 2002	3			18	20
36	36b	56	M	AP	6.88	0	0	1.29	61	5	13	HD CKDG5	3			15	20
38	38e	38	M	BD	4.27	0	0	1.4	60	NA	NA	Post RT 8.6.16	NA			21	23
40	40b	30	M	BD	14.2	0	0	1.09	84	NA	NA	Post RT Feb 2007	1			49	59
48	48b	50	M	WB	6.24	0	0	1.46	54	NA	NA	Post RT 11.01.2001	3			38	30
49	49c	41	M	JD	9.4	0	0	9.12	7	13.04	5	HD CKDG5 PT	NA			38	26
50	50b	51	F	ASM	8.62	0	0	0.64	5	NA	NA	Post RT 3.11.04	NA	HCV+HBV		11	14
53	53b	45	M	MZM	8.12	0	0	11.91	5	13.27	4	HD CKDG5	NA	HCV+HIV		16	20
54	54d	31	F	JD	11.01	0	0	1.1	63	NA	NA	Post RT 22.6.17	1			11	13
58	58a	56	M	TN	8.63	0	0	2.2	33	NA	NA	Post RT 20.1.06	NA		NAFLD	22	29
59	59a	30	M	BD	6.95	0	0	2.8	28	2.8	28	CKDG4	NA			22	23
63	63a	63	F	WB	7.8	0	0	9.77	4	12.78	3	HD CKDG5	NA			16	14
64	64b	53	M	BTN	11.28	0	0	2.12	35	NA	NA	Post RT 19.12.99	1	HCV+HBV		9	15
66	66b	48	M	KLA	6.27	0	0	1.96	39	NA	NA	Post RT 4.5.05	1		Cirrhosis	66	70
67	67a	30	M	ASM	9.71	0	0	1.3	69	NA	NA	Post RT 8.5.14	3			NA	NA
75	75d	21	M	BR	14.02	0	0	4.56	17	12	6	HD CKDG5 PT	1		Portal fibrosis	7	6
75	75e	21	M	BR	13.97	0	0	12.89	5	12	6	HD CKDG5 PT	1		Portal fibrosis	11	10
75	75f	22	M	BR	13.88	0	0	15.08	4	12	6	HD CKDG5 PT	1		Portal fibrosis	10	15
75	75g	22	M	BR	13.82	0	0	13.24	5	12	6	HD CKDG5 PT	1		Portal fibrosis	10	8
75	75h	22	M	BR	13.62	0	0	14.76	4	12	6	HD CKDG5 PT	1		Portal fibrosis	NA	NA
78	78d	20	F	KLA	1.01	0	0	1	75	NA	NA	Post RT 16.5.17	1			NA	NA
81	81b	20	F	SKM	14.51	0	0	1.83	37	NA	NA	Post RT 21.2.18	1			10	17
81	81c	20	F	SKM	14.61	0	0	0.72	110	NA	NA	Post RT 21.2.18	1			31	66
81	81d	20	F	SKM	13.8	0	0	0.76	103	NA	NA	Post RT 21.2.18	1			6	19
81	81e	20	F	SKM	11.9	0	0	0.88	87	NA	NA	Post RT 21.2.18	1			14	18
89	89b	18	F	TN	10.28	0	0	0.94	82	NA	NA	Post RT 6.9.17	1			7	13
90	90b	19	M	JD	12.51	0	0	2.2	41	2.5	36	CKDG3B	1			NA	NA
91	91c	36	M	BD	13.25	0	0	1.22	71	NA	NA	Post RT 21.11.06	3			30	28
95	95c	27	F	BD	6.33	0	0	4.24	13	NA	NA	Post RT 11.8.15	3			32	26
98	98b	38	M	MPR	11.01	0	0	2.45	32	NA	NA	Post RT 27.2.01	1			NA	NA
98	98c	38	M	MPR	13.49	0	0	2.9	26	NA	NA	Post RT 27.2.01	1			31	25
98	98d	39	M	MPR	13	0	0	2.73	28	NA	NA	Post RT 27.2.01	1			19	18
98	98e	40	M	MPR	13.15	0	0	2.14	37	NA	NA	Post RT 27.2.01	1			21	19
100	100a	78	F	TN	7.19	0	0	6.41	7	6.3	7	HD CKDG5	NA			NA	NA
101	101d	31	M	BD	2.96	0	0	1.59	54	NA	NA	Post RT 13.4.16	1			15	28
102	102c	45	M	CTK	7.3	0	0	2.63	28	2.8	26	CKDG4	1			18	19
102	102d	45	M	CTK	5.35	0	0	4.35	16	2.8	26	CKDG4	1			27	26
126	126a	18	F	ASM	1.19	0	0	2	34	2.01	34	CKD3B	NA			36	23

## Sheet: RNA - Ab -
Patient ID	Sample ID	Age	Sex	State	HCV Ab (S/CO)	HCV RNA (log IU/mL)	HCVcAg log fmol/L	Sr Cr in mg/dL at the time of blood collection	eGFRa at the time of blood collection	Baseline Sr Cr (before dialysis)	Baseline eGFR (before dialysis)	HD/CKD/Transplant	GT	HCV+HBV or HCV+HIV	Liver disease	ALT	AST
7	7a	37	M	TN	0	0	0	14.57	4	14.57	4	HD CKDG5 PT	1			24	19
17	17a	32	M	JD	0	0	0	14.05	4	18.92	3	HD CKDG5 PT	4			18	20
18	18a	53	M	AP	0	0	0	12.9	4	12.9	4	HD CKDG5 PT	NA			5	9
25	25a	36	M	AP	0	0	0	1.24	70	NA	NA	Post RT 22.6.12	3			13	20
49	49a	41	M	JD	0	0	0	13.04	5	13.04	5	HD CKDG5 PT	NA			48	28
69	69d	34	M	JD	0	0	0	1.17	76	NA	NA	Post RT 26.4.17	3			8	25
86	86f	27	M	CTK	0	0	0	2.02	42	NA	NA	Post RT 28.10.14	4			NA	NA
86	86g	27	M	CTK	0	0	0	2.35	36	NA	NA	Post RT 28.10.14	4			292	40
104	104a	43	M	BD	0	0	0	11.3	5	14.9	4	HD CKDG5 PT	NA			12	12
105	105a	22	F	BTN	0	0	0	5.12	11	6.2	9	HD CKDG5 PT	NA			5	26
106	106a	20	F	BTN	0	0	0	9.42	6	9.42	6	HD CKDG5 PT	NA			28	11
107	107a	19	M	TN	0	0	0	6.57	12	8.84	8	HD CKDG5 PT	NA			9	7
108	108a	38	M	TN	0	0	0	1.59	52	NA	NA	Post RT 15.1.04	NA			51	56
109	109a	55	M	KLA	0	0	0	3.61	19	4.34	15	HD CKDG5	NA		HCC LT 14.2.19	40	80
110	110a	48	M	JD	0	0	0	14.89	4	14.89	4	HD CKDG5 PT	NA			14	19
111	111a	47	M	JD	0	0	0	10.49	6	10.49	6	HD CKDG5 PT	NA			13	10
112	112a	36	F	TN	0	0	0	8.64	6	11.44	4	HD CKDG5 PT	NA			12	11
113	113a	31	M	JD	0	0	0	8.98	7	20.07	3	HD CKDG5 PT	NA			NA	NA
114	114a	30	M	MZM	0	0	0	1.36	65	NA	NA	Post RT 20.6.18	NA			214	54
115	115a	30	F	MZM	0	0	0	6.72	8	NA	NA	Post RT 11.2.18	NA			8	14
116	116a	37	M	MGA	0	0	0	1.42	60	NA	NA	Post RT 4.4.18	NA			120	78
117	117a	42	M	BD	0	0	0	10.88	6	16.76	3	HD CKDG5 PT	NA			7	10
118	118a	45	M	TN	0	0	0	11.07	5	15.18	4	HD CKDG5	NA			5	5
119	119a	38	M	KNA	0	0	0	10.63	6	12.81	5	HD CKDG5 PT	NA			9	16
120	120a	18	M	TN	0	0	0	3.71	23	3.71	23	CKDG4	NA			NA	NA
121	121a	46	M	TN	0	0	0	16.05	3	14.75	4	HD CKDG5	NA			29	25
122	122a	33	M	TN	0	0	0	7.8	9	12.79	5	HD CKDG5 PT	NA			29	38
123	123a	27	M	BR	0	0	0	9.39	7	9.39	7	HD CKDG5	NA			14	16
124	124a	34	F	WB	0	0	0	4.86	11	8.31	6	HD CKDG5 PT	NA			8	14
125	125a	19	F	KLA	0	0	0	3.35	19	8.37	7	HD CKDG5 PT	NA			8	10
127	127a	36	M	BD	0	0	0	13.16	5	13.16	5	HD CKDG5 PT	NA			6	7
128	128a	35	M	BTN	0	0	0	16.24	4	16.24	4	HD CKDG5 PT	NA			11	8
129	129a	48	M	WB	0	0	0	1.43	56	4.8	14	HD CKDG5	NA			NA	NA
130	130a	27	F	BTN	0	0	0	7.34	7	10.81	6	HD CKDG5 PT	NA			23	16
131	131a	31	F	JD	0	0	0	8.64	6	9.31	6	HD CKDG5 PT	NA			25	21
132	132a	71	F	WB	0	0	0	2.5	20	4	12	HD CKDG5 PT	NA			10	18
133	133a	23	M	BR	0	0	0	6.49	11	6.49	11	HD CKDG5 PT	NA			34	27
134	134a	41	M	MLA	0	0	0	7.36	9	14.2	4	HD CKDG5 PT	NA			21	23
135	135a	44	M	AP	0	0	0	13.45	4	20.04	3	HD CKDG5 PT	NA			NA	NA
136	136a	36	M	MP	0	0	0	11.08	6	6.97	12	HD CKDG5 PT	NA			16	23
137	137a	22	M	CTK	0	0	0	12.39	5	13.25	5	HD CKDG5 PT	NA			9	13
138	138a	44	M	JD	0	0	0	12.67	5	14.5	4	HD CKDG5 PT	NA			26	26
139	139a	58	M	JD	0	0	0	7.33	8	7.98	7	HD CKDG5 PT	NA			20	28
140	140a	46	F	TN	0	0	0	5.85	8	8.02	6	HD CKDG5	NA			10	14

## Sheet: All GT
Patient ID	Sample ID	Age	Sex	State	HCV Ab (S/CO)	HCV RNA (log IU/mL)	HCVcAg log fmol/L	Sr Cr in mg/dL at the time of blood collection	eGFRa at the time of blood collection	Baseline Sr Cr (before dialysis)	Baseline eGFR (before dialysis)	HD/CKD/Transplant	GT	HCV+HBV or HCV+HIV	Liver disease	ALT	AST
3	3a	24	M	BD	9.63	4.9	1.3	10.92	6	12.8	5	HD CKDG5 PT	3			140	69
5	5a	44	M	JD	0	5.3	2.7	7.43	9	NA	NA	HD (Post RT 26.2.02 failed)	1			36	40
5	5b	45	M	JD	0	7.46	4.3	0.94	92	NA	NA	Post RT 13.11.13	1			335	284
7	7b	37	M	TN	4.07	3.5	1.7	3.32	22	14.57	4	HD CKDG5 PT	1			36	28
8	8a	27	F	WB	6.15	3.6	3	15.88	2	21.6	2	HD CKDG5 PT	3			12	21
9	9a	25	M	BD	0	5.8	3.2	9.9	7	12.8	5	HD CKDG5 PT	1	HCV+HBV	Fibrosis	44	27
15	15a	35	M	BD	0	5	2.1	1.13	78	NA	NA	Post RT 2006	3			61	106
16	16a	56	M	AP	13.32	6.1	3.4	1.28	75	NA	NA	Post RT 01.04.84	1			29	33
17	17b	32	M	JD	0	4.99	2.61	14.21	4	18.92	3	HD CKDG5 PT	4			33	16
19	19a	52	M	BR	7.89	6.3	3.5	11.22	5	11.22	5	HD CKDG5 PT	1			149	112
20	20a	21	M	SKM	1.17	6	2.9	11.71	6	11.71	6	HD CKDG5 PT	3			131	52
22	22a	22	M	JD	0	5.8	2.7	12.89	5	12.89	5	HD CKDG5	3			30	38
22	22b	22	M	JD	0	6.41	3.42	12.89	5	12.89	5	HD CKDG5	3			832	402
22	22c	24	M	JD	0	7.2	4.3	11.43	6	12.89	5	HD CKDG5	3			94	40
26	26a	41	M	ACP	0	5.8	2.5	14.63	4	14.63	4	HD CKDG5 PT	3			10	16
26	26b	41	M	ACP	8.69	5.92	1.12	5.73	12	14.63	4	HD CKDG5 PT	3			183	151
26	26c	42	M	ACP	11.87	1.04	0	1.11	77	NA	NA	Post RT 08.03.16	3			22	30
27	27a	66	F	TN	13	5.7	3	1.04	56	NA	NA	Post RT 21.10.98	1			14	31
28	28a	45	F	WB	13.14	5.1	2.2	3.3	16	3.3	16	HD CKDG5	3			87	141
29	29a	72	M	TN	15.93	5.1	2.5	1.28	59	7.6	7	HD CKDG5	1		DCLD	52	83
30	30a	47	M	TN	15.17	4.64	2.37	14.21	4	14.7	4	HD CKDG5 PT	1			NA	NA
30	30b	49	M	TN	14.91	4.7	2.1	12.46	5	14.7	4	HD CKDG5 PT	1			11	15
30	30c	49	M	TN	14.26	1.6	0	11.68	5	14.7	4	HD CKDG5 PT	1			9	13
30	30d	49	M	TN	13.73	5.1	2.4	11.18	5	14.7	4	HD CKDG5 PT	1			21	20
35	35a	51	M	AP	14.39	6.5	3.3	0.96	88	NA	NA	Post RT 2002	3			38	73
36	36a	50	M	AP	13.09	6.4	3	4.8	13	4.8	13	HD CKDG5	3			72	47
37	37a	63	M	KLA	12.83	7	3.9	3.53	19	NA	NA	Post RT 11.11.03	4	HCV+HBV		22	53
40	40a	27	M	BD	16.41	6.9	3.6	0.85	115	NA	NA	Post RT Feb 2007	1			64	69
41	41a	25	M	BR	13.47	5.9	3.3	13.12	5	13.12	5	HD (Post RT 2013 failed)	1			60	36
42	42a	26	M	BD	10.74	4.1	1.2	11.06	6	17.61	4	HD CKDG5 PT	1			92	62
45	45a	21	F	WB	0	6.17	3.53	5.58	10	7.02	8	HD CKDG5 PT	1			16	36
45	45b	21	F	WB	0	2.61	0	6.6	8	7.02	8	HD CKDG5 PT	1			63	NA
45	45c	21	F	WB	0	1.23	0	5.28	11	7.02	8	HD CKDG5 PT	1			93	NA
45	45d	22	F	WB	0	6.8	3.4	0.83	91	NA	NA	Post RT 11.3.15	1			50	29
46	46a	72	M	AP	5.84	5.4	3	3.96	16	3.76	17	HD CKDG5	3			63	708
48	48a	49	M	WB	9.32	5.7	2.5	1.58	50	NA	NA	Post RT 11.01.2001	3			120	66
52	52a	33	M	MZM	12.69	7	3.2	3.3	22	3.3	22	CKDG4	3	IV drug user		53	38
54	54a	30	F	JD	11.97	4.1	1.6	9.25	4	8.9	6	HD CKDG5 PT	1			76	82
54	54b	30	F	JD	14.63	6.9	4	3.9	14	NA	NA	Post RT 22.6.17	1			19	24
54	54c	30	F	JD	13.85	1.04	0	1.08	63	NA	NA	Post RT 22.6.17	1			13	22
55	55a	23	M	WB	13.38	5.4	1.7	3.94	20	4.22	19	HD CKDG5	3	β thalassemia		23	31
56	56a	24	F	ACP	10.34	3.07	0	11.18	4	13.06	5	HD CKDG5 PT	3	HCV+HBV		231	191
57	57a	45	F	TN	8.34	6.3	2.5	2.43	23	NA	NA	Post RT 28.10.03	1		DCLD	23	49
60	60a	59	M	TN	13.27	4.63	0.98	2.81	25	4.75	13	HD CKDG4	3			42	50
61	61a	27	M	BR	0	4.6	1.2	1.07	88	NA	NA	Post RT 27.01.05	3			48	36
61	61b	29	M	BR	6.65	3.5	0.87	1.51	58	NA	NA	Post RT 27.01.05	3			39	38
64	64a	51	M	BTN	15.01	5.7	2.9	1.76	44	NA	NA	Post RT 19.12.99	1	HCV+HBV		24	22
65	65a	45	M	NLD	10.72	5.8	2.6	10.27	6	11.21	4	HD CKDG5 PT	3	HCV+HIV		6	44
66	66a	47	M	KLA	4.52	6.38	3.37	2.57	29	NA	NA	Post RT 4.5.05	1		Cirrhosis	121	93
68	68a	29	F	BD	0	5.3	2.3	4.66	12	12.66	4	HD CKDG5 PT	1			102	33
69	69a	34	M	JD	0	5.8	3.1	15.78	4	10.57	6	HD CKDG5 PT	3			46	64
69	69b	34	M	JD	0	5.14	2.46	4.67	15	NA	NA	Post RT 26.4.17	3			32	39
69	69c	34	M	JD	0	5.4	2.4	0.86	108	NA	NA	Post RT 26.4.17	3			39	36
73	73a	57	M	BD	9.81	6.2	2.6	1.97	37	NA	NA	Post RT 27.9.05	3			7	19
75	75a	20	M	BR	12.09	3.39	0	12	6	12	6	HD CKDG5 PT	1		Portal fibrosis	111	58
75	75b	21	M	BR	11.58	3.9	0.69	9.09	8	12	6	HD CKDG5 PT	1		Portal fibrosis	73	47
75	75c	21	M	BR	13.97	5.2	2.5	11.62	6	12	6	HD CKDG5 PT	1		Portal fibrosis	25	16
75	75i	23	M	BR	11.13	3.38	0.72	1.07	91	NA	NA	Post RT 26.11.19	1		Portal fibrosis	58	23
78	78a	19	F	KLA	0	5.9	2.9	7.21	8	13.2	4	HD CKDG5	1			29	45
78	78a	20	F	KLA	5.13	1.39	0	1.9	36	NA	NA	Post RT 16.5.17	1			20	27
78	78b	20	F	KLA	3.99	4.1	0	0.88	87	NA	NA	Post RT 16.5.17	1			90	62
78	78c	20	F	KLA	2.81	3.9	0	1.08	69	NA	NA	Post RT 16.5.17	1			29	21
81	81a	19	F	SKM	12.63	4.5	1.8	8.58	6	19.8	2	HD CKDG5 PT	1			28	34
83	83a	33	M	TN	12.95	6.2	3.6	4.2	17	NA	NA	Post RT 2002	3	HCV+HBV		52	42
84	84a	31	F	BD	0	7.5	3.5	6.19	8	10.15	5	HD CKDG5 PT	1			850	619
84	84b	31	F	BD	0	1.07	0	5.5	10	10.15	5	HD CKDG5 PT	1			87	73
86	86a	25	M	CTK	0	6.23	3.61	9.4	7	NA	NA	Post RT 28.10.14	4			71	40
86	86b	25	M	CTK	0	5.91	2.39	9.39	7	NA	NA	Post RT 28.10.14	4			23	54
86	86c	25	M	CTK	0	5.6	3.1	8.11	9	NA	NA	Post RT 28.10.14	4			41	47
86	86d	25	M	CTK	0	6.07	3.69	11.1	6	NA	NA	Post RT 28.10.14	4			52	42
86	86e	27	M	CTK	1.56	1.9	0	1.78	49	NA	NA	Post RT 28.10.14	4			58	29
87	87a	32	M	MZM	11.81	6.8	3.3	3.88	19	4	19	CKDG4	3			101	112
88	88a	47	M	BR	14.06	6.7	3.3	3.33	21	3.76	18	CKDG4	3			38	42
89	89a	18	F	TN	0	6.3	3.6	6.41	12	9.08	6	HD CKDG5 PT	1			27	58
90	90a	18	M	JD	15.59	6.5	3.3	2.1	44	2.5	36	CKDG3B	1			NA	NA
91	91a	34	M	BD	14.02	4.77	0.9	1.02	89	NA	NA	Post RT 21.11.06	3			55	59
91	91b	36	M	BD	12.36	5.3	2	1.33	65	NA	NA	Post RT 21.11.06	3			71	51
93	93a	48	M	JD	0	5.8	3.2	9.54	6	12.71	5	HD CKDG5 PT	1			24	40
94	94a	36	M	AP	10.92	4.89	1.84	10.11	6	8.67	7	HD CKDG5 PT	1			93	33
95	95a	24	F	BD	12.19	5.1	1.9	7.21	7	6.71	8	HD CKDG5	3			75	44
95	95b	24	F	BD	12.96	2.02	0	4.95	11	4.95	11	HD CKDG5	3			75	48
97	97a	33	M	BD	12.17	5.9	2.4	1.56	55	NA	NA	Post RT 18.10.06	1			61	33
98	98a	38	M	MPR	11.06	6.3	2.7	2.91	26	NA	NA	Post RT 27.2.01	1			36	12
101	101a	31	M	BD	10.28	3.17	0	11.17	6	11.17	6	HD CKDG5 PT	1			30	25
101	101b	31	M	BD	6.77	5.8	2.6	1.45	60	NA	NA	Post RT 13.4.16	1			19	35
101	101c	31	M	BD	5.11	1.04	0	1.77	48	NA	NA	Post RT 13.4.16	1			38	36
102	102a	44	M	CTK	15.58	5.2	2.5	2.1	37	2.8	26	CKDG4	1			15	23
102	102b	45	M	CTK	10.35	1.04	0	1.9	35	2.8	26	CKDG4	1			8	NA
103	103a	43	M	BR	0	7.5	3.8	8.6	7	8.6	7	HD CKDG5	1			43	52

## Sheet: Ag+
Patient ID	Sample ID	Age	Sex	State	HCV Ab (S/CO)	HCV RNA (log IU/mL)	HCVcAg log fmol/L	Sr Cr in mg/dL at the time of blood collection	eGFRa at the time of blood collection	Baseline Sr Cr (before dialysis)	Baseline eGFR (before dialysis)	HD/CKD/Transplant	GT	HCV+HBV or HCV+HIV	Liver	ALT	AST
2	2a	49	M	WB	12.45	6.4	3.5	1.12	74	NA	NA	Post RT 26.5.92	NA			66	58
3	3a	24	M	BD	9.63	4.9	1.3	10.92	6	12.8	5	HD CKDG5 PT	3			140	69
4	4a	34	M	OSA	11.6	4	1.3	13.71	4	17.45	3	HD CKDG5 PT	NA			102	70
5	5a	44	M	JD	0	5.3	2.7	7.43	9	NA	NA	HD (Post RT 26.2.02 failed)	1			36	40
5	5b	45	M	JD	0	7.46	4.3	0.94	92	NA	NA	Post RT 13.11.13	1			335	284
7	7b	37	M	TN	4.07	3.5	1.7	3.32	22	14.57	4	HD CKDG5 PT	1			36	28
8	8a	27	F	WB	6.15	3.6	3	15.88	2	21.6	2	HD CKDG5 PT	3			12	21
9	9a	25	M	BD	0	5.8	3.2	9.9	7	12.8	5	HD CKDG5 PT	1	HCV+HBV	Fibrosis	44	27
11	11a	52	M	CTK	12.57	5.82	2.89	11.97	5	11.97	5	HD CKDG5 PT	NA			24	24
13	13a	51	M	JD	11.08	4.99	2.74	4.44	15	6.06	10	HD CKDG5	NA			22	43
14	14a	29	M	WB	10.19	6.2	3.7	11.86	5	10.27	6	HD CKDG5 PT	NA			10	24
15	15a	35	M	BD	0	5	2.1	1.13	78	NA	NA	Post RT 2006	3			61	106
16	16a	56	M	AP	13.32	6.1	3.4	1.28	75	NA	NA	Post RT 01.04.84	1			29	33
17	17b	32	M	JD	0	4.99	2.61	14.21	4	18.92	3	HD CKDG5 PT	4			33	16
19	19a	52	M	BR	7.89	6.3	3.5	11.22	5	11.22	5	HD CKDG5 PT	1			149	112
20	20a	21	M	SKM	1.17	6	2.9	11.71	6	11.71	6	HD CKDG5 PT	3			131	52
21	21a	53	M	OSA	9.95	4.8	0.74	6.26	10	8.1	7	HD CKDG5	NA			326	146
22	22a	22	M	JD	0	5.8	2.7	12.89	5	12.89	5	HD CKDG5	3			30	38
22	22b	22	M	JD	0	6.41	3.42	12.89	5	12.89	5	HD CKDG5	3			832	402
22	22c	24	M	JD	0	7.2	4.3	11.43	6	12.89	5	HD CKDG5	3			94	40
23	23a	39	M	JD	0	7.67	4.3	2.97	25	NA	NA	Post RT 2008	NA			128	119
24	24a	32	M	BD	13.55	5.7	2.8	1.18	76	NA	NA	Post RT 10.8.16	NA			31	27
26	26a	41	M	ACP	0	5.8	2.5	14.63	4	14.63	4	HD CKDG5 PT	3			10	16
26	26b	41	M	ACP	8.69	5.92	1.12	5.73	12	14.63	4	HD CKDG5 PT	3			183	151
27	27a	66	F	TN	13	5.7	3	1.04	56	NA	NA	Post RT 21.10.98	1			14	31
28	28a	45	F	WB	13.14	5.1	2.2	3.3	16	3.3	16	HD CKDG5	3			87	141
29	29a	72	M	TN	15.93	5.1	2.5	1.28	59	7.6	7	HD CKDG5	1		DCLD	52	83
29	29b	73	M	TN	14.69	0	0.61	1.19	64	7.6	7	HD CKDG5	1		DCLD	9	21
30	30a	47	M	TN	15.17	4.64	2.37	14.21	4	14.7	4	HD CKDG5 PT	1			NA	NA
30	30b	49	M	TN	14.91	4.7	2.1	12.46	5	14.7	4	HD CKDG5 PT	1			11	15
30	30d	49	M	TN	13.73	5.1	2.4	11.18	5	14.7	4	HD CKDG5 PT	1			21	20
31	31a	52	M	AP	14.77	3.77	1.15	11.01	5	11.01	5	HD CKDG5	NA			66	29
34	34a	42	M	BD	9.73	4.1	2.2	9.63	6	10.7	6	HD CKDG5 PT	NA			456	298
35	35a	51	M	AP	14.39	6.5	3.3	0.96	88	NA	NA	Post RT 2002	3			38	73
36	36a	50	M	AP	13.09	6.4	3	4.8	13	4.8	13	HD CKDG5	3			72	47
37	37a	63	M	KLA	12.83	7	3.9	3.53	19	NA	NA	Post RT 11.11.03	4	HCV+HBV		22	53
38	38b	37	M	BD	9.71	3.5	0.8	3.41	22	11.93	5	HD CKDG5 PT	NA			56	38
38	38c	37	M	BD	7.91	7.5	4.3	1.56	53	NA	NA	Post RT 8.6.16	NA			74	32
39	39a	21	M	TN	15.73	4.98	2.4	9.33	8	10.47	7	HD CKDG5	NA			99	188
40	40a	27	M	BD	16.41	6.9	3.6	0.85	115	NA	NA	Post RT Feb 2007	1			64	69
41	41a	25	M	BR	13.47	5.9	3.3	13.12	5	13.12	5	HD (Post RT 2013 Failed)	1			60	36
42	42a	26	M	BD	10.74	4.1	1.2	11.06	6	17.61	4	HD CKDG5 PT	1			92	62
44	44a	68	M	OSA	2.16	6.38	4.24	9.88	6	9.88	6	HD CKDG5 PT	NA			107	112
45	45a	21	F	WB	0	6.17	3.53	5.58	10	7.02	8	HD CKDG5 PT	1			16	36
45	45d	22	F	WB	0	6.8	3.4	0.83	91	NA	NA	Post RT 11.3.15	1			50	29
46	46a	72	M	AP	5.84	5.4	3	3.96	16	3.76	17	HD CKDG5	3			63	708
47	47a	60	M	BD	12.92	6.7	3.4	12	5	12	5	HD CKDG5	NA			211	136
48	48a	49	M	WB	9.32	5.7	2.5	1.58	50	NA	NA	Post RT 11.01.2001	3			120	66
49	49b	41	M	JD	7.73	7.04	4.3	10.4	6	13.04	5	HD CKDG5 PT	NA			71	43
50	50a	47	F	ASM	14.77	6.6	3.7	0.87	74	NA	NA	Post RT 3.11.04	NA	HCV+HBV		134	144
51	51a	74	F	TN	14.89	5.5	2.8	6.49	7	6.49	7	HD CKDG5	NA			158	100
52	52a	33	M	MZM	12.69	7	3.2	3.3	22	3.3	22	CKDG4	3	IV drug user		53	38
53	53a	45	M	MZM	7.24	6.61	3.66	9.77	6	13.27	4	HD CKDG5	NA	HCV+HIV		58	44
54	54a	30	F	JD	11.97	4.1	1.6	9.25	4	8.9	6	HD CKDG5 PT	1			76	82
54	54b	30	F	JD	14.63	6.9	4	3.9	14	NA	NA	Post RT 22.6.17	1			19	24
55	55a	23	M	WB	13.38	5.4	1.7	3.94	20	4.22	19	HD CKDG5	3	β thalassemia		23	31
57	57a	45	F	TN	8.34	6.3	2.5	2.43	23	NA	NA	Post RT 28.10.03	1		DCLD	23	49
60	60a	59	M	TN	13.27	4.63	0.98	2.81	25	4.75	13	HD CKDG4	3			42	50
61	61a	27	M	BR	0	4.6	1.2	1.07	88	NA	NA	Post RT 27.01.05	3			48	36
61	61b	29	M	BR	6.65	3.5	0.87	1.51	58	NA	NA	Post RT 27.01.05	3			39	38
62	62a	45	M	AP	12.28	5.68	2.12	4.93	14	5.7	12	CKDG5	NA			95	49
64	64a	51	M	BTN	15.01	5.7	2.9	1.76	44	NA	NA	Post RT 19.12.99	1	HCV+HBV		24	22
65	65a	45	M	NLD	10.72	5.8	2.6	10.27	6	11.21	4	HD CKDG5 PT	3	HCV+HIV		6	44
66	66a	47	M	KLA	4.52	6.38	3.37	2.57	29	NA	NA	Post RT 4.5.05	1		Cirrhosis	121	93
68	68a	29	F	BD	0	5.3	2.3	4.66	12	12.66	4	HD CKDG5 PT	1			102	33
69	69a	34	M	JD	0	5.8	3.1	15.78	4	10.57	6	HD CKDG5 PT	3			46	64
69	69b	34	M	JD	0	5.14	2.46	4.67	15	NA	NA	Post RT 26.4.17	3			32	39
69	69c	34	M	JD	0	5.4	2.4	0.86	108	NA	NA	Post RT 26.4.17	3			39	36
70	70a	43	M	WB	3.77	6.1	1.2	1.6	50	NA	NA	Post RT 2014	NA			43	29
71	71a	34	M	BD	6.82	4.39	1.84	13.5	5	13.5	5	HD CKDG5 PT	NA			31	25
72	72a	53	M	TN	9.83	3.7	1.6	10.5	6	13.21	4	HD CKDG5	NA			NA	NA
73	73a	57	M	BD	9.81	6.2	2.6	1.97	37	NA	NA	Post RT 27.9.05	3			7	19
74	74a	42	M	BD	12.05	4.9	1.7	10.42	6	10.42	6	HD CKDG5	NA			45	33
75	75b	21	M	BR	11.58	3.9	0.69	9.09	8	12	6	HD CKDG5 PT	1		Mild portal fibrosis	73	47
75	75c	21	M	BR	13.97	5.2	2.5	11.62	6	12	6	HD CKDG5 PT	1		Mild portal fibrosis	25	16
75	75i	23	M	BR	11.13	3.38	0.72	1.07	91	NA	NA	Post RT 26.11.19	1		Mild portal fibrosis	58	23
76	76a	69	M	TN	6.96	6.3	3.5	7.85	5	10.4	5	HD CKDG5	NA			NA	NA
77	77a	29	F	WB	14.6	6.4	3.3	7.17	7	14.94	3	HD CKDG5	NA			54	85
78	78a	19	F	KLA	0	5.9	2.9	7.21	8	13.2	4	HD CKDG5	1			29	45
80	80a	60	M	KLA	10.88	5.7	3.4	5.28	12	NA	NA	Post RT 1.6.12	NA			39	52
81	81a	19	F	SKM	12.63	4.5	1.8	8.58	6	19.8	2	HD CKDG5 PT	1			28	34
82	82a	49	M	MP	4.49	6.25	3.61	8.72	7	9.03	7	HD CKDG5	NA			18	39
83	83a	33	M	TN	12.95	6.2	3.6	4.2	17	NA	NA	Post RT 2002	3	HCV+HBV		52	42
84	84a	31	F	BD	0	7.5	3.5	6.19	8	10.15	5	HD CKDG5 PT	1			850	619
85	85a	41	F	BD	11.86	4.82	1.37	3	18	3	18	CKDG4	NA			35	28
86	86a	25	M	CTK	0	6.23	3.61	9.4	7	NA	NA	Post RT 28.10.14	4			71	40
86	86b	25	M	CTK	0	5.91	2.39	9.39	7	NA	NA	Post RT 28.10.14	4			23	54
86	86c	25	M	CTK	0	5.6	3.1	8.11	9	NA	NA	Post RT 28.10.14	4			41	47
86	86d	25	M	CTK	0	6.07	3.69	11.1	6	NA	NA	Post RT 28.10.14	4			52	42
87	87a	32	M	MZM	11.81	6.8	3.3	3.88	19	4	19	CKDG4	3			101	112
88	88a	47	M	BR	14.06	6.7	3.3	3.33	21	3.76	18	CKDG4	3			38	42
89	89a	18	F	TN	0	6.3	3.6	6.41	12	9.08	6	HD CKDG5 PT	1			27	58
90	90a	18	M	JD	15.59	6.5	3.3	2.1	44	2.5	36	CKDG3B	1			NA	NA
91	91a	34	M	BD	14.02	4.77	0.9	1.02	89	NA	NA	Post RT 21.11.06	3			55	59
91	91b	36	M	BD	12.36	5.3	2	1.33	65	NA	NA	Post RT 21.11.06	3			71	51
92	92a	30	M	OSA	12.87	3.5	0.72	14.29	4	14.29	4	HD CKDG5	NA			45	37
93	93a	48	M	JD	0	5.8	3.2	9.54	6	12.71	5	HD CKDG5 PT	1			24	40
94	94a	36	M	AP	10.92	4.89	1.84	10.11	6	8.67	7	HD CKDG5 PT	1			93	33
95	95a	24	F	BD	12.19	5.1	1.9	7.21	7	6.71	8	HD CKDG5	3			75	44
96	96a	42	M	BR	8.31	5.6	3.1	18.34	3	13.26	4	HD CKDG5	NA			575	NA
97	97a	33	M	BD	12.17	5.9	2.4	1.56	55	NA	NA	Post RT 18.10.06	1			61	33
98	98a	38	M	MPR	11.06	6.3	2.7	2.91	26	NA	NA	Post RT 27.2.01	1			36	12
101	101b	31	M	BD	6.77	5.8	2.6	1.45	60	NA	NA	Post RT 13.4.16	1			19	35
102	102a	44	M	CTK	15.58	5.2	2.5	2.1	37	2.8	26	CKDG4	1			15	23
103	103a	43	M	BR	0	7.5	3.8	8.6	7	8.6	7	HD CKDG5	1			43	52

## Sheet: Ag -
Patient ID	Sample ID	Age	Sex	State	HCV Ab (S/CO)	HCV RNA (log IU/mL)	HCVcAg log fmol/L	Sr Cr in mg/dL at the time of blood collection	eGFRa at the time of blood collection	Baseline Sr Cr (before dialysis)	Baseline eGFR (before dialysis)	HD/CKD/Transplant	GT	HCV+HBV or HCV+HIV	Liver	ALT	AST
1	1a	52	F	JD	9.85	0	0	12.82	3	12.82	3	HD CKDG5 PT	NA			67	36
2	2b	49	M	WB	13.98	0	0	1.16	71	NA	NA	Post RT 26.5.92	NA			21	20
4	4b	35	M	OSA	6.03	0	0	13.58	4	14.62	4	HD CKDG5 PT	NA			7	5
5	5c	49	M	JD	10.76	0	0	1.59	49	NA	NA	Post RT 13.11.13	1			14	23
6	6a	36	M	BD	12.27	1.11	0	5.61	12	11.5	5	HD CKDG5 PT	NA	HCV+HBV		11	15
7	7a	37	M	TN	0	0	0	14.57	4	14.57	4	HD CKDG5 PT	1			24	19
9	9b	25	M	BD	14.22	0	0	8.6	8	12.8	5	HD CKDG5 PT	1	HCV+HBV	Fibrosis	NA	NA
9	9c	25	M	BD	12.79	0	0	10.14	7	12.8	5	HD CKDG5 PT	1	HCV+HBV	Fibrosis	15	18
10	10a	59	M	WB	12.68	0	0	1.17	68	NA	NA	HD in 2007	1		Cirrhosis	19	28
11	11b	52	M	CTK	12.76	0	0	10.02	6	11.97	5	HD CKDG5 PT	NA			12	NA
12	12a	28	M	MLA	7.16	0	0	1.97	43	NA	NA	Post RT 6.9.11	1			12	16
16	16b	57	M	AP	15.73	0	0	1.28	75	NA	NA	Post RT 01.04.84	1			13	23
17	17a	32	M	JD	0	0	0	14.05	4	18.92	3	HD CKDG5 PT	4			18	20
18	18a	53	M	AP	0	0	0	12.9	4	12.9	4	HD CKDG5 PT	NA			5	9
18	18b	54	M	AP	15.4	3.2	0.45	7.68	8	12.9	4	HD CKDG5 PT	NA			30	25
19	19b	53	M	BR	9.4	0	0	10.54	5	11.22	5	HD CKDG5 PT	1			7	15
20	20b	22	M	SKM	5.99	0	0	6.6	11	11.71	6	HD CKDG5 PT	3			24	25
21	21b	54	M	OSA	12.58	0	0	8.1	7	8.1	7	HD CKDG5	NA			10	21
24	24b	32	M	BD	13.08	0	0	1.15	78	NA	NA	Post RT 10.8.16	NA			14	20
25	25a	36	M	AP	0	0	0	1.24	70	NA	NA	Post RT 22.6.12	3			13	20
26	26c	42	M	ACP	11.87	1.04	0	1.11	77	NA	NA	Post RT 08.03.16	3			22	30
26	26d	42	M	ACP	8.04	0	0	1.01	86	NA	NA	Post RT 08.03.16	3			22	31
30	30c	49	M	TN	14.26	1.6	0	11.68	5	14.7	4	HD CKDG5 PT	1			9	13
32	32a	18	F	KNA	11.55	1.65	0	6.94	8	6.94	8	HD CKDG5 PT	NA			103	14
32	32b	18	F	KNA	12.45	2.5	0	5.18	12	6.94	8	HD CKDG5 PT	NA			14	18
33	33a	37	M	BD	12.44	0	0	0.9	101	NA	NA	Post RT 26.5.16	3	HCV+HBV		16	13
33	33b	39	M	BD	10.98	0	0	0.86	109	NA	NA	Post RT 26.5.16	3	HCV+HBV		27	23
35	35b	52	M	AP	13.75	0	0	0.85	101	NA	NA	Post RT 2002	3			12	24
35	35c	53	M	AP	12	0	0	1.09	75	NA	NA	Post RT 2002	3			19	24
35	35d	54	M	AP	11.62	0	0	1.34	65	NA	NA	Post RT 2002	3			18	20
36	36b	56	M	AP	6.88	0	0	1.29	61	5	13	HD CKDG5	3			15	20
38	38a	37	M	BD	8.66	3.79	0	9.64	7	11.93	5	HD CKDG5 PT	NA			34	19
38	38d	37	M	BD	8.26	1.04	0	1.37	62	NA	NA	Post RT 8.6.16	NA			16	18
38	38e	38	M	BD	4.27	0	0	1.4	60	NA	NA	Post RT 8.6.16	NA			21	23
40	40b	30	M	BD	14.2	0	0	1.09	84	NA	NA	Post RT Feb 2007	1			49	59
43	43a	43	M	MZM	14.38	4.79	0.33	3.67	19	3.67	19	CKDG4	NA	IV grug user		42	33
45	45b	21	F	WB	0	2.61	0	6.6	8	7.02	8	HD CKDG5 PT	1			63	NA
45	45c	21	F	WB	0	1.23	0	5.28	11	7.02	8	HD CKDG5 PT	1			93	NA
48	48b	50	M	WB	6.24	0	0	1.46	54	NA	NA	Post RT 11.01.2001	3			38	30
49	49a	41	M	JD	0	0	0	13.04	5	13.04	5	HD CKDG5 PT	NA			48	28
49	49c	41	M	JD	9.4	0	0	9.12	7	13.04	5	HD CKDG5 PT	NA			38	26
50	50b	51	F	ASM	8.62	0	0	0.64	5	NA	NA	Post RT 3.11.04	NA	HCV+HBV		11	14
53	53b	45	M	MZM	8.12	0	0	11.91	5	13.27	4	HD CKDG5	NA	HCV+HIV		16	20
54	54c	30	F	JD	13.85	1.04	0	1.08	63	NA	NA	Post RT 22.6.17	1			13	22
54	54d	31	F	JD	11.01	0	0	1.1	63	NA	NA	Post RT 22.6.17	1			11	13
56	56a	24	F	ACP	10.34	3.07	0	11.18	4	13.06	5	HD CKDG5 PT	3	HCV+HBV		231	191
58	58a	56	M	TN	8.63	0	0	2.2	33	NA	NA	Post RT 20.1.06	NA		NAFLD	22	29
59	59a	30	M	BD	6.95	0	0	2.8	28	2.8	28	CKDG4	NA			22	23
63	63a	63	F	WB	7.8	0	0	9.77	4	12.78	3	HD CKDG5	NA			16	14
64	64b	53	M	BTN	11.28	0	0	2.12	35	NA	NA	Post RT 19.12.99	1	HCV+HBV		9	15
66	66b	48	M	KLA	6.27	0	0	1.96	39	NA	NA	Post RT 4.5.05	1		Cirrhosis	66	70
67	67a	30	M	ASM	9.71	0	0	1.3	69	NA	NA	Post RT 8.5.14	3			NA	NA
69	69d	34	M	JD	0	0	0	1.17	76	NA	NA	Post RT 26.4.17	3			8	25
75	75a	20	M	BR	12.09	3.39	0	12	6	12	6	HD CKDG5 PT	1		Portal fibrosis	111	58
75	75d	21	M	BR	14.02	0	0	4.56	17	12	6	HD CKDG5 PT	1		Portal fibrosis	7	6
75	75e	21	M	BR	13.97	0	0	12.89	5	12	6	HD CKDG5 PT	1		Portal fibrosis	11	10
75	75f	22	M	BR	13.88	0	0	15.08	4	12	6	HD CKDG5 PT	1		Portal fibrosis	10	15
75	75g	22	M	BR	13.82	0	0	13.24	5	12	6	HD CKDG5 PT	1		Portal fibrosis	10	8
75	75h	22	M	BR	13.62	0	0	14.76	4	12	6	HD CKDG5 PT	1		Portal fibrosis	NA	NA
78	78a	20	F	KLA	5.13	1.39	0	1.9	36	NA	NA	Post RT 16.5.17	1			20	27
78	78b	20	F	KLA	3.99	4.1	0	0.88	87	NA	NA	Post RT 16.5.17	1			90	62
78	78c	20	F	KLA	2.81	3.9	0	1.08	69	NA	NA	Post RT 16.5.17	1			29	21
78	78d	20	F	KLA	1.01	0	0	1	75	NA	NA	Post RT 16.5.17	1			NA	NA
79	79a	34	F	BD	8.77	1.17	0	9.46	5	8.74	6	HD CKDG5	NA			30	29
81	81b	20	F	SKM	14.51	0	0	1.83	37	NA	NA	Post RT 21.2.18	1			10	17
81	81c	20	F	SKM	14.61	0	0	0.72	110	NA	NA	Post RT 21.2.18	1			31	66
81	81d	20	F	SKM	13.8	0	0	0.76	103	NA	NA	Post RT 21.2.18	1			6	19
81	81e	20	F	SKM	11.9	0	0	0.88	87	NA	NA	Post RT 21.2.18	1			14	18
84	84b	31	F	BD	0	1.07	0	5.5	10	10.15	5	HD CKDG5 PT	1			87	73
86	86e	27	M	CTK	1.56	1.9	0	1.78	49	NA	NA	Post RT 28.10.14	4			58	29
86	86f	27	M	CTK	0	0	0	2.02	42	NA	NA	Post RT 28.10.14	4			NA	NA
86	86g	27	M	CTK	0	0	0	2.35	36	NA	NA	Post RT 28.10.14	4			292	40
89	89b	18	F	TN	10.28	0	0	0.94	82	NA	NA	Post RT 6.9.17	1			7	13
90	90b	19	M	JD	12.51	0	0	2.2	41	2.5	36	CKDG3B	1			NA	NA
91	91c	36	M	BD	13.25	0	0	1.22	71	NA	NA	Post RT 21.11.06	3			30	28
95	95b	24	F	BD	12.96	2.02	0	4.95	11	4.95	11	HD CKDG5	3			75	48
95	95c	27	F	BD	6.33	0	0	4.24	13	NA	NA	Post RT 11.8.15	3			32	26
98	98b	38	M	MPR	11.01	0	0	2.45	32	NA	NA	Post RT 27.2.01	1			NA	NA
98	98c	38	M	MPR	13.49	0	0	2.9	26	NA	NA	Post RT 27.2.01	1			31	25
98	98d	39	M	MPR	13	0	0	2.73	28	NA	NA	Post RT 27.2.01	1			19	18
98	98e	40	M	MPR	13.15	0	0	2.14	37	NA	NA	Post RT 27.2.01	1			21	19
99	99a	33	M	JD	0	1.2	0	1.02	89	NA	NA	Post RT 22.12.15	NA			111	26
100	100a	78	F	TN	7.19	0	0	6.41	7	6.3	7	HD CKDG5	NA			NA	NA
101	101a	31	M	BD	10.28	3.17	0	11.17	6	11.17	6	HD CKDG5 PT	1			30	25
101	101c	31	M	BD	5.11	1.04	0	1.77	48	NA	NA	Post RT 13.4.16	1			38	36
101	101d	31	M	BD	2.96	0	0	1.59	54	NA	NA	Post RT 13.4.16	1			15	28
102	102b	45	M	CTK	10.35	1.04	0	1.9	35	2.8	26	CKDG4	1			8	NA
102	102c	45	M	CTK	7.3	0	0	2.63	28	2.8	26	CKDG4	1			18	19
102	102d	45	M	CTK	5.35	0	0	4.35	16	2.8	26	CKDG4	1			27	26
104	104a	43	M	BD	0	0	0	11.3	5	14.9	4	HD CKDG5 PT	NA			12	12
105	105a	22	F	BTN	0	0	0	5.12	11	6.2	9	HD CKDG5 PT	NA			5	26
106	106a	20	F	BTN	0	0	0	9.42	6	9.42	6	HD CKDG5 PT	NA			28	11
107	107a	19	M	TN	0	0	0	6.57	12	8.84	8	HD CKDG5 PT	NA			9	7
108	108a	38	M	TN	0	0	0	1.59	52	NA	NA	Post RT 15.1.04	NA			51	56
109	109a	55	M	KLA	0	0	0	3.61	19	4.34	15	HD CKDG5	NA		HCC LT 14.2.19	40	80
110	110a	48	M	JD	0	0	0	14.89	4	14.89	4	HD CKDG5 PT	NA			14	19
111	111a	47	M	JD	0	0	0	10.49	6	10.49	6	HD CKDG5 PT	NA			13	10
112	112a	36	F	TN	0	0	0	8.64	6	11.44	4	HD CKDG5 PT	NA			12	11
113	113a	31	M	JD	0	0	0	8.98	7	20.07	3	HD CKDG5 PT	NA			NA	NA
114	114a	30	M	MZM	0	0	0	1.36	65	NA	NA	Post RT 20.6.18	NA			214	54
115	115a	30	F	MZM	0	0	0	6.72	8	NA	NA	Post RT 11.2.18	NA			8	14
116	116a	37	M	MGA	0	0	0	1.42	60	NA	NA	Post RT 4.4.18	NA			120	78
117	117a	42	M	BD	0	0	0	10.88	6	16.76	3	HD CKDG5 PT	NA			7	10
118	118a	45	M	TN	0	0	0	11.07	5	15.18	4	HD CKDG5	NA			5	5
119	119a	38	M	KNA	0	0	0	10.63	6	12.81	5	HD CKDG5 PT	NA			9	16
120	120a	18	M	TN	0	0	0	3.71	23	3.71	23	CKDG4	NA			NA	NA
121	121a	46	M	TN	0	0	0	16.05	3	14.75	4	HD CKDG5	NA			29	25
122	122a	33	M	TN	0	0	0	7.8	9	12.79	5	HD CKDG5 PT	NA			29	38
123	123a	27	M	BR	0	0	0	9.39	7	9.39	7	HD CKDG5	NA			14	16
124	124a	34	F	WB	0	0	0	4.86	11	8.31	6	HD CKDG5 PT	NA			8	14
125	125a	19	F	KLA	0	0	0	3.35	19	8.37	7	HD CKDG5 PT	NA			8	10
126	126a	18	F	ASM	1.19	0	0	2	34	2.01	34	CKD3B	NA			36	23
127	127a	36	M	BD	0	0	0	13.16	5	13.16	5	HD CKDG5 PT	NA			6	7
128	128a	35	M	BTN	0	0	0	16.24	4	16.24	4	HD CKDG5 PT	NA			11	8
129	129a	48	M	WB	0	0	0	1.43	56	4.8	14	HD CKDG5	NA			NA	NA
130	130a	27	F	BTN	0	0	0	7.34	7	10.81	6	HD CKDG5 PT	NA			23	16
131	131a	31	F	JD	0	0	0	8.64	6	9.31	6	HD CKDG5 PT	NA			25	21
132	132a	71	F	WB	0	0	0	2.5	20	4	12	HD CKDG5 PT	NA			10	18
133	133a	23	M	BR	0	0	0	6.49	11	6.49	11	HD CKDG5 PT	NA			34	27
134	134a	41	M	MLA	0	0	0	7.36	9	14.2	4	HD CKDG5 PT	NA			21	23
135	135a	44	M	AP	0	0	0	13.45	4	20.04	3	HD CKDG5 PT	NA			NA	NA
136	136a	36	M	MP	0	0	0	11.08	6	6.97	12	HD CKDG5 PT	NA			16	23
137	137a	22	M	CTK	0	0	0	12.39	5	13.25	5	HD CKDG5 PT	NA			9	13
138	138a	44	M	JD	0	0	0	12.67	5	14.5	4	HD CKDG5 PT	NA			26	26
139	139a	58	M	JD	0	0	0	7.33	8	7.98	7	HD CKDG5 PT	NA			20	28
140	140a	46	F	TN	0	0	0	5.85	8	8.02	6	HD CKDG5	NA			10	14

[truncated: 5 more sheets: RNA+ Ag -, HD, POST RT, HD to RT, CKDG4]
